# Supplementary material for: Causal relationships of Helicobacter pylori and related gastrointestinal diseases on Type 2 diabetes: Univariable and Multivariable Mendelian randomization
Source: PLoS One. 2024 Apr 23;19(4):e0300835. doi: 10.1371/journal.pone.0300835 (PMC11037534; doi:10.1371/journal.pone.0300835)
Supplement: S1 File — SNPS for Mendelian randomization analysis after linkage imbalance and adjustment of p-values for all instrumental variables. (ZIP) [file pone.0300835.s001.zip]

Archive with 14 entries (13 files):
- S1 File/
- S1 File/.DS_Store
- S1 File/Blood glucose levels.xlsx
- S1 File/CagA.xlsx
- S1 File/Catalase.xlsx
- S1 File/Chronic gastritis.xlsx
- S1 File/Gastroduodenal ulcer.xlsx
- S1 File/groel.xlsx
- S1 File/habc1.xlsx
- S1 File/Malignant neoplasm of stomach.xlsx
- S1 File/obesity.xlsx
- S1 File/OMP.xlsx
- S1 File/UREA.xlsx
- S1 File/vacA.xlsx
