# Supplementary material for: Causal relationships of Helicobacter pylori and related gastrointestinal diseases on Type 2 diabetes: Univariable and Multivariable Mendelian randomization
Source: PLoS One. 2024 Apr 23;19(4):e0300835. doi: 10.1371/journal.pone.0300835 (PMC11037534; doi:10.1371/journal.pone.0300835)
Supplement: S1 File — SNPS for Mendelian randomization analysis after linkage imbalance and adjustment of p-values for all instrumental variables. (ZIP) [file pone.0300835.s001.zip › S1 File/Blood glucose levels.xlsx]

## Sheet: Sheet 1
	chr.exposure	pos.exposure	beta.exposure	se.exposure	pval.exposure	samplesize.exposure	id.exposure	SNP	effect_allele.exposure	other_allele.exposure	eaf.exposure	exposure	mr_keep.exposure	pval_origin.exposure	data_source.exposure	F statistics
1	1	214135660	-0.01719	0.00230383	6.00067e-14	400458	ebi-a-GCST90025986	rs6700065	G	T	0.333621	|| id:ebi-a-GCST90025986	TRUE	reported	igd	55.6738
2	1	7845087	0.0296588	0.00738614	2.5e-05	400458	ebi-a-GCST90025986	rs697682	A	G	0.0229195	|| id:ebi-a-GCST90025986	TRUE	reported	igd	16.124
3	1	51754726	-0.0189614	0.00408845	3.50002e-06	400458	ebi-a-GCST90025986	rs12734773	T	C	0.0779301	|| id:ebi-a-GCST90025986	TRUE	reported	igd	21.5092
4	1	64107284	-0.0123285	0.00281745	8.40001e-06	400458	ebi-a-GCST90025986	rs2269247	T	C	0.181911	|| id:ebi-a-GCST90025986	TRUE	reported	igd	19.1473
5	1	100920240	0.0230524	0.00286401	4.49987e-16	400458	ebi-a-GCST90025986	rs28364870	T	C	0.174288	|| id:ebi-a-GCST90025986	TRUE	reported	igd	64.7863
6	1	120506108	0.0179049	0.00363268	7.00003e-07	400458	ebi-a-GCST90025986	rs2934381	A	G	0.102615	|| id:ebi-a-GCST90025986	TRUE	reported	igd	24.2935
7	1	93581024	0.00990213	0.00225557	9.29994e-06	400458	ebi-a-GCST90025986	rs2295423	C	T	0.616823	|| id:ebi-a-GCST90025986	TRUE	reported	igd	19.2728
8	1	156785617	0.0127211	0.00236434	1.2e-07	400458	ebi-a-GCST90025986	rs1800601	A	G	0.679355	|| id:ebi-a-GCST90025986	TRUE	reported	igd	28.9487
9	1	43401499	-0.012709	0.00265982	2.19999e-06	400458	ebi-a-GCST90025986	rs841852	T	C	0.211703	|| id:ebi-a-GCST90025986	TRUE	reported	igd	22.8306
10	1	229683264	0.0169247	0.00269532	1.79999e-09	400458	ebi-a-GCST90025986	rs3738187	A	G	0.209166	|| id:ebi-a-GCST90025986	TRUE	reported	igd	39.4295
11	1	118166750	-0.0237132	0.00270848	1.59993e-17	400458	ebi-a-GCST90025986	rs2066411	G	A	0.209266	|| id:ebi-a-GCST90025986	TRUE	reported	igd	76.653
12	1	184672098	0.057796	0.00800015	3.90032e-14	400458	ebi-a-GCST90025986	rs78444298	A	G	0.019392	|| id:ebi-a-GCST90025986	TRUE	reported	igd	52.1914
13	1	26884676	-0.0120191	0.00268233	1e-05	400458	ebi-a-GCST90025986	rs3790644	A	G	0.206132	|| id:ebi-a-GCST90025986	TRUE	reported	igd	20.078
14	1	66996088	0.0139329	0.00292487	2.80001e-06	400458	ebi-a-GCST90025986	rs17129043	A	G	0.16582	|| id:ebi-a-GCST90025986	TRUE	reported	igd	22.6919
15	1	208057800	0.0181028	0.00441994	1.89998e-05	400458	ebi-a-GCST90025986	rs6671850	T	C	0.0646813	|| id:ebi-a-GCST90025986	TRUE	reported	igd	16.7749
16	1	214150445	0.0810992	0.00590138	1.59993e-45	400458	ebi-a-GCST90025986	rs17712208	A	T	0.0352762	|| id:ebi-a-GCST90025986	TRUE	reported	igd	188.854
17	1	51443441	0.0123089	0.002305	1.5e-07	400458	ebi-a-GCST90025986	rs1341982	T	C	0.335968	|| id:ebi-a-GCST90025986	TRUE	reported	igd	28.5165
18	1	164487883	0.02121	0.00471608	5.49997e-06	400458	ebi-a-GCST90025986	rs17385316	A	G	0.0565343	|| id:ebi-a-GCST90025986	TRUE	reported	igd	20.2264
19	1	150130096	-0.0244877	0.00510237	6.90001e-07	400458	ebi-a-GCST90025986	rs78681982	A	G	0.0477583	|| id:ebi-a-GCST90025986	TRUE	reported	igd	23.0331
20	1	22675846	0.00933217	0.00227893	1.89998e-05	400458	ebi-a-GCST90025986	rs3856183	A	G	0.348174	|| id:ebi-a-GCST90025986	TRUE	reported	igd	16.7689
21	1	44019731	-0.012614	0.00225281	2.59998e-08	400458	ebi-a-GCST90025986	rs2842185	T	C	0.630451	|| id:ebi-a-GCST90025986	TRUE	reported	igd	31.3514
22	1	107315368	-0.0151255	0.00315012	5e-07	400458	ebi-a-GCST90025986	rs12059449	T	C	0.137637	|| id:ebi-a-GCST90025986	TRUE	reported	igd	23.055
23	1	98502934	0.0126644	0.00277727	5.80003e-06	400458	ebi-a-GCST90025986	rs1625579	T	G	0.811433	|| id:ebi-a-GCST90025986	TRUE	reported	igd	20.7938
24	1	3109151	0.0138831	0.00249328	9.59997e-09	400458	ebi-a-GCST90025986	rs7539775	A	G	0.74381	|| id:ebi-a-GCST90025986	TRUE	reported	igd	31.0049
25	1	236381897	0.0099317	0.00232095	9.29994e-06	400458	ebi-a-GCST90025986	rs1615601	A	T	0.364153	|| id:ebi-a-GCST90025986	TRUE	reported	igd	18.3111
26	1	248901073	-0.0128083	0.00315112	4.49997e-05	400458	ebi-a-GCST90025986	rs75018039	A	T	0.138482	|| id:ebi-a-GCST90025986	TRUE	reported	igd	16.5216
27	1	153769400	-0.0093061	0.00217634	2.69998e-05	400458	ebi-a-GCST90025986	rs9426935	T	C	0.509312	|| id:ebi-a-GCST90025986	TRUE	reported	igd	18.2845
28	2	71645828	-0.0114622	0.00221339	3.59998e-07	400458	ebi-a-GCST90025986	rs4852783	A	G	0.555182	|| id:ebi-a-GCST90025986	TRUE	reported	igd	26.8176
29	2	158497658	-0.0193972	0.00320378	1.2e-09	400458	ebi-a-GCST90025986	rs1220123	G	A	0.868796	|| id:ebi-a-GCST90025986	TRUE	reported	igd	36.6566
30	2	9780744	-0.0101847	0.002308	3.29997e-06	400458	ebi-a-GCST90025986	rs1534043	T	C	0.326748	|| id:ebi-a-GCST90025986	TRUE	reported	igd	19.4726
31	2	27730940	0.0371717	0.00223727	1.9002e-60	400458	ebi-a-GCST90025986	rs1260326	C	T	0.598452	|| id:ebi-a-GCST90025986	TRUE	reported	igd	276.05
32	2	26994767	0.0112857	0.00220069	1.89998e-07	400458	ebi-a-GCST90025986	rs828264	T	C	0.408785	|| id:ebi-a-GCST90025986	TRUE	reported	igd	26.299
33	2	182542998	0.0312613	0.00714161	7.49998e-06	400458	ebi-a-GCST90025986	rs8192556	T	G	0.0241326	|| id:ebi-a-GCST90025986	TRUE	reported	igd	19.1612
34	2	45176194	-0.0225226	0.00468211	1.29999e-06	400458	ebi-a-GCST90025986	rs28607554	T	G	0.0568962	|| id:ebi-a-GCST90025986	TRUE	reported	igd	23.1395
35	2	169630483	0.0256229	0.00232783	6.00067e-30	400458	ebi-a-GCST90025986	rs1063729	A	G	0.683807	|| id:ebi-a-GCST90025986	TRUE	reported	igd	121.159
36	2	208591523	0.0193571	0.00440124	1.29999e-05	400458	ebi-a-GCST90025986	rs77591925	A	G	0.0687901	|| id:ebi-a-GCST90025986	TRUE	reported	igd	19.3433
37	2	222062935	0.0123497	0.00264578	5.39995e-06	400458	ebi-a-GCST90025986	rs12468244	A	G	0.213448	|| id:ebi-a-GCST90025986	TRUE	reported	igd	21.7874
38	2	54035374	0.00972402	0.00231326	1.5e-05	400458	ebi-a-GCST90025986	rs2692519	G	A	0.329428	|| id:ebi-a-GCST90025986	TRUE	reported	igd	17.6703
39	2	158415564	-0.0256731	0.00471962	9.90011e-08	400458	ebi-a-GCST90025986	rs57198438	G	A	0.0555531	|| id:ebi-a-GCST90025986	TRUE	reported	igd	29.5898
40	2	63939417	-0.011362	0.00250382	4.30002e-06	400458	ebi-a-GCST90025986	rs6730863	C	T	0.248516	|| id:ebi-a-GCST90025986	TRUE	reported	igd	20.5922
41	2	149259949	-0.0195033	0.00430128	1.29999e-05	400458	ebi-a-GCST90025986	rs73003524	A	G	0.0685903	|| id:ebi-a-GCST90025986	TRUE	reported	igd	20.5599
42	2	21263900	-0.00938105	0.00231582	4.70002e-05	400458	ebi-a-GCST90025986	rs1367117	A	G	0.334073	|| id:ebi-a-GCST90025986	TRUE	reported	igd	16.4094
43	2	32897147	0.0148863	0.00354835	1.40001e-05	400458	ebi-a-GCST90025986	rs2295730	T	G	0.103822	|| id:ebi-a-GCST90025986	TRUE	reported	igd	17.6003
44	2	43672508	-0.0432864	0.00415179	5.19996e-24	400458	ebi-a-GCST90025986	rs77059113	G	T	0.0734354	|| id:ebi-a-GCST90025986	TRUE	reported	igd	108.701
45	2	169757354	0.108637	0.00257223	1e-200	400458	ebi-a-GCST90025986	rs1402837	T	C	0.230512	|| id:ebi-a-GCST90025986	TRUE	reported	igd	1783.76
46	2	169821091	0.0457878	0.00794639	9.90011e-09	400458	ebi-a-GCST90025986	rs74989811	T	C	0.0229979	|| id:ebi-a-GCST90025986	TRUE	reported	igd	33.2017
47	2	161169828	-0.0101653	0.00242812	8.19993e-06	400458	ebi-a-GCST90025986	rs10929977	G	C	0.278881	|| id:ebi-a-GCST90025986	TRUE	reported	igd	17.5267
48	3	142217537	0.0142666	0.00343398	2.39999e-05	400458	ebi-a-GCST90025986	rs2227932	G	A	0.11499	|| id:ebi-a-GCST90025986	TRUE	reported	igd	17.2602
49	3	170342163	0.0141189	0.00313659	3.40001e-06	400458	ebi-a-GCST90025986	rs4432643	T	C	0.139033	|| id:ebi-a-GCST90025986	TRUE	reported	igd	20.2622
50	3	124919777	0.0132064	0.00217999	1.5e-09	400458	ebi-a-GCST90025986	rs4679370	C	T	0.532747	|| id:ebi-a-GCST90025986	TRUE	reported	igd	36.6995
51	3	152204745	-0.0194615	0.00345619	6.59994e-09	400458	ebi-a-GCST90025986	rs13320382	A	G	0.111251	|| id:ebi-a-GCST90025986	TRUE	reported	igd	31.7072
52	3	123065778	-0.0553971	0.00253223	2.39883e-108	400458	ebi-a-GCST90025986	rs11708067	G	A	0.242945	|| id:ebi-a-GCST90025986	TRUE	reported	igd	478.595
53	3	50911302	-0.0130019	0.0028225	1.40001e-05	400458	ebi-a-GCST90025986	rs78848524	T	C	0.18015	|| id:ebi-a-GCST90025986	TRUE	reported	igd	21.22
54	3	152506258	-0.0124582	0.00239371	1.40001e-07	400458	ebi-a-GCST90025986	rs1439011	C	T	0.710607	|| id:ebi-a-GCST90025986	TRUE	reported	igd	27.0874
55	3	160153989	-0.0147854	0.00219443	2.99985e-12	400458	ebi-a-GCST90025986	rs6785881	T	C	0.476417	|| id:ebi-a-GCST90025986	TRUE	reported	igd	45.3965
56	3	18433966	-0.0115419	0.0022157	1.7e-07	400458	ebi-a-GCST90025986	rs9310562	C	T	0.405186	|| id:ebi-a-GCST90025986	TRUE	reported	igd	27.1352
57	3	83351972	-0.0219531	0.00532917	2.80001e-05	400458	ebi-a-GCST90025986	rs75330456	A	G	0.0434696	|| id:ebi-a-GCST90025986	TRUE	reported	igd	16.9696
58	3	88031698	-0.0120706	0.00222361	2.1e-08	400458	ebi-a-GCST90025986	rs6770013	C	A	0.60816	|| id:ebi-a-GCST90025986	TRUE	reported	igd	29.4673
59	3	170715830	-0.0689784	0.00240648	1.30017e-179	400458	ebi-a-GCST90025986	rs5398	A	G	0.285777	|| id:ebi-a-GCST90025986	TRUE	reported	igd	821.602
60	3	185513392	0.0143634	0.00234072	9.30037e-11	400458	ebi-a-GCST90025986	rs7651090	G	A	0.314296	|| id:ebi-a-GCST90025986	TRUE	reported	igd	37.6544
61	3	100277514	0.00925199	0.00221272	3.50002e-05	400458	ebi-a-GCST90025986	rs7645700	A	G	0.423185	|| id:ebi-a-GCST90025986	TRUE	reported	igd	17.4831
62	3	187684976	-0.0195824	0.00431033	2.99999e-06	400458	ebi-a-GCST90025986	rs35404821	T	C	0.0681339	|| id:ebi-a-GCST90025986	TRUE	reported	igd	20.6401
63	3	386884	0.042795	0.00932691	8e-06	400458	ebi-a-GCST90025986	rs17030343	C	T	0.0137171	|| id:ebi-a-GCST90025986	TRUE	reported	igd	21.0528
64	3	10800794	0.0151281	0.00349062	9.29994e-06	400458	ebi-a-GCST90025986	rs57922516	G	A	0.109282	|| id:ebi-a-GCST90025986	TRUE	reported	igd	18.7829
65	3	12389313	-0.0202428	0.0033305	3.29997e-09	400458	ebi-a-GCST90025986	rs17036326	G	A	0.120529	|| id:ebi-a-GCST90025986	TRUE	reported	igd	36.9422
66	3	141137035	-0.034861	0.00463331	1.20005e-14	400458	ebi-a-GCST90025986	rs9825379	A	G	0.0580993	|| id:ebi-a-GCST90025986	TRUE	reported	igd	56.6105
67	3	169194244	0.0494324	0.00539619	5.60015e-20	400458	ebi-a-GCST90025986	rs73174306	T	A	0.0424502	|| id:ebi-a-GCST90025986	TRUE	reported	igd	83.9168
68	3	169930194	-0.0363587	0.00712775	2.30001e-07	400458	ebi-a-GCST90025986	rs114829363	T	C	0.0238162	|| id:ebi-a-GCST90025986	TRUE	reported	igd	26.0203
69	3	25389410	-0.0122103	0.00256345	1.79999e-06	400458	ebi-a-GCST90025986	rs10510567	C	T	0.234586	|| id:ebi-a-GCST90025986	TRUE	reported	igd	22.6884
70	3	32859520	0.0446991	0.00974402	8.50002e-06	400458	ebi-a-GCST90025986	rs75296584	T	C	0.0126782	|| id:ebi-a-GCST90025986	TRUE	reported	igd	21.0437
71	3	64705365	-0.0116364	0.00221387	1.79999e-07	400458	ebi-a-GCST90025986	rs6795735	T	C	0.4098	|| id:ebi-a-GCST90025986	TRUE	reported	igd	27.627
72	4	58589423	0.0143875	0.00360196	2.30001e-05	400458	ebi-a-GCST90025986	rs511325	T	C	0.898855	|| id:ebi-a-GCST90025986	TRUE	reported	igd	15.9549
73	4	167021750	-0.0159355	0.0043302	2.80001e-05	400458	ebi-a-GCST90025986	rs77308704	G	A	0.0677834	|| id:ebi-a-GCST90025986	TRUE	reported	igd	13.543
74	4	185716606	-0.0285099	0.00312906	3.59998e-19	400458	ebi-a-GCST90025986	rs72695653	T	C	0.141132	|| id:ebi-a-GCST90025986	TRUE	reported	igd	83.0163
75	4	18241903	0.0115781	0.00222367	5.39995e-08	400458	ebi-a-GCST90025986	rs3988	G	A	0.395205	|| id:ebi-a-GCST90025986	TRUE	reported	igd	27.1103
76	4	103611845	0.00902538	0.00219211	2.39999e-05	400458	ebi-a-GCST90025986	rs227368	T	C	0.473091	|| id:ebi-a-GCST90025986	TRUE	reported	igd	16.9514
77	4	106196829	0.0258025	0.00333057	2.90001e-15	400458	ebi-a-GCST90025986	rs34402524	G	T	0.122954	|| id:ebi-a-GCST90025986	TRUE	reported	igd	60.0187
78	4	1254535	-0.027735	0.00577275	7.49998e-07	400458	ebi-a-GCST90025986	rs7656416	T	C	0.0367772	|| id:ebi-a-GCST90025986	TRUE	reported	igd	23.0829
79	4	6303022	0.0147594	0.00225318	2.90001e-10	400458	ebi-a-GCST90025986	rs1801214	T	C	0.592196	|| id:ebi-a-GCST90025986	TRUE	reported	igd	42.9087
80	4	23485264	-0.0112583	0.00249458	1.40001e-05	400458	ebi-a-GCST90025986	rs6857002	G	T	0.255157	|| id:ebi-a-GCST90025986	TRUE	reported	igd	20.3681
81	4	157720124	-0.00952431	0.00231985	4.09996e-05	400458	ebi-a-GCST90025986	rs4691380	T	C	0.325426	|| id:ebi-a-GCST90025986	TRUE	reported	igd	16.8557
82	4	183313875	-0.00961574	0.00219987	9.09997e-06	400458	ebi-a-GCST90025986	rs11940045	C	T	0.572506	|| id:ebi-a-GCST90025986	TRUE	reported	igd	19.1061
83	4	83582211	-0.0157082	0.00232029	1.29987e-11	400458	ebi-a-GCST90025986	rs3733227	G	C	0.664038	|| id:ebi-a-GCST90025986	TRUE	reported	igd	45.8319
84	5	76425867	-0.0241886	0.00235296	1.50003e-25	400458	ebi-a-GCST90025986	rs7708285	A	G	0.691264	|| id:ebi-a-GCST90025986	TRUE	reported	igd	105.68
85	5	95728898	-0.0341143	0.00246149	1e-45	400458	ebi-a-GCST90025986	rs6235	G	C	0.267693	|| id:ebi-a-GCST90025986	TRUE	reported	igd	192.078
86	5	148149418	-0.0294213	0.0040858	1.69981e-13	400458	ebi-a-GCST90025986	rs71584073	C	T	0.0769428	|| id:ebi-a-GCST90025986	TRUE	reported	igd	51.8525
87	5	77145740	0.0107244	0.0021761	4.09996e-07	400458	ebi-a-GCST90025986	rs7732015	C	T	0.516862	|| id:ebi-a-GCST90025986	TRUE	reported	igd	24.2878
88	5	157892530	-0.0128739	0.00246584	1.40001e-07	400458	ebi-a-GCST90025986	rs2964481	T	C	0.737374	|| id:ebi-a-GCST90025986	TRUE	reported	igd	27.2578
89	5	14815699	-0.0110685	0.00218627	8.30004e-08	400458	ebi-a-GCST90025986	rs26306	G	T	0.445708	|| id:ebi-a-GCST90025986	TRUE	reported	igd	25.6313
90	5	133223085	0.013713	0.00331138	3.50002e-05	400458	ebi-a-GCST90025986	rs11242196	G	A	0.877011	|| id:ebi-a-GCST90025986	TRUE	reported	igd	17.1493
91	5	133858719	0.00970069	0.00241901	3.09999e-05	400458	ebi-a-GCST90025986	rs329115	C	T	0.281263	|| id:ebi-a-GCST90025986	TRUE	reported	igd	16.0816
92	5	55807370	0.0149707	0.00249678	1.2e-09	400458	ebi-a-GCST90025986	rs464605	T	C	0.746727	|| id:ebi-a-GCST90025986	TRUE	reported	igd	35.9521
93	5	167921389	0.015558	0.00293292	1.6e-08	400458	ebi-a-GCST90025986	rs13182927	G	A	0.166649	|| id:ebi-a-GCST90025986	TRUE	reported	igd	28.1389
94	5	45257029	-0.02839	0.00552225	1.89998e-07	400458	ebi-a-GCST90025986	rs76348778	T	C	0.0403193	|| id:ebi-a-GCST90025986	TRUE	reported	igd	26.4301
95	6	43801654	0.0179143	0.00299169	2.69998e-09	400458	ebi-a-GCST90025986	rs62401198	T	C	0.157496	|| id:ebi-a-GCST90025986	TRUE	reported	igd	35.8564
96	6	170621249	0.0102989	0.00225488	7.39997e-06	400458	ebi-a-GCST90025986	rs9460110	C	T	0.36982	|| id:ebi-a-GCST90025986	TRUE	reported	igd	20.861
97	6	7247344	-0.0315027	0.00283335	4.70002e-29	400458	ebi-a-GCST90025986	rs35742417	A	C	0.182954	|| id:ebi-a-GCST90025986	TRUE	reported	igd	123.622
98	6	109491596	0.0362345	0.00754139	8.30004e-07	400458	ebi-a-GCST90025986	rs76788498	T	G	0.0212418	|| id:ebi-a-GCST90025986	TRUE	reported	igd	23.0856
99	6	39028905	0.0200798	0.00373071	1.89998e-07	400458	ebi-a-GCST90025986	rs78878024	T	C	0.0937997	|| id:ebi-a-GCST90025986	TRUE	reported	igd	28.9692
100	6	117257543	-0.0189493	0.00233353	1.20005e-16	400458	ebi-a-GCST90025986	rs665401	C	T	0.317976	|| id:ebi-a-GCST90025986	TRUE	reported	igd	65.9416
101	6	166070991	0.0154843	0.00342084	1.29999e-05	400458	ebi-a-GCST90025986	rs3008055	A	G	0.114099	|| id:ebi-a-GCST90025986	TRUE	reported	igd	20.4889
102	6	7125529	-0.0306982	0.00400365	6.70039e-14	400458	ebi-a-GCST90025986	rs80097396	G	A	0.0803278	|| id:ebi-a-GCST90025986	TRUE	reported	igd	58.7914
103	6	105410048	-0.00990538	0.00230972	1.09999e-05	400458	ebi-a-GCST90025986	rs167539	A	C	0.665018	|| id:ebi-a-GCST90025986	TRUE	reported	igd	18.3918
104	6	153416912	0.0148957	0.00222662	4.40048e-11	400458	ebi-a-GCST90025986	rs9397587	A	G	0.393201	|| id:ebi-a-GCST90025986	TRUE	reported	igd	44.7538
105	6	160744151	-0.010882	0.00235385	5.1e-06	400458	ebi-a-GCST90025986	rs372665	G	A	0.30847	|| id:ebi-a-GCST90025986	TRUE	reported	igd	21.3727
106	6	143020752	0.0132638	0.00299813	5.30005e-06	400458	ebi-a-GCST90025986	rs12200517	A	G	0.156337	|| id:ebi-a-GCST90025986	TRUE	reported	igd	19.572
107	6	21887319	0.0109378	0.00229959	3.40001e-06	400458	ebi-a-GCST90025986	rs9358463	A	G	0.33697	|| id:ebi-a-GCST90025986	TRUE	reported	igd	22.6235
108	6	127417035	-0.0198928	0.00239707	7.59976e-17	400458	ebi-a-GCST90025986	rs2800734	A	G	0.291433	|| id:ebi-a-GCST90025986	TRUE	reported	igd	68.8701
109	6	53517660	0.0175416	0.00426492	2.30001e-05	400458	ebi-a-GCST90025986	rs9474615	G	A	0.0702041	|| id:ebi-a-GCST90025986	TRUE	reported	igd	16.9167
110	6	33404064	-0.0144984	0.00248915	1.6e-09	400458	ebi-a-GCST90025986	rs10807124	A	G	0.274933	|| id:ebi-a-GCST90025986	TRUE	reported	igd	33.9264
111	6	43806609	-0.0203906	0.0023566	1.80011e-18	400458	ebi-a-GCST90025986	rs881858	A	G	0.693663	|| id:ebi-a-GCST90025986	TRUE	reported	igd	74.8666
112	6	20679709	0.0281082	0.0024643	2.29985e-29	400458	ebi-a-GCST90025986	rs7756992	G	A	0.265656	|| id:ebi-a-GCST90025986	TRUE	reported	igd	130.1
113	7	106708765	0.0106731	0.00220757	6.29999e-07	400458	ebi-a-GCST90025986	rs11766415	G	A	0.411479	|| id:ebi-a-GCST90025986	TRUE	reported	igd	23.375
114	7	137590369	0.0115305	0.00222086	8.99995e-08	400458	ebi-a-GCST90025986	rs273968	A	G	0.582014	|| id:ebi-a-GCST90025986	TRUE	reported	igd	26.9559
115	7	14922007	0.0319109	0.00282892	2.19989e-31	400458	ebi-a-GCST90025986	rs10276674	C	T	0.179495	|| id:ebi-a-GCST90025986	TRUE	reported	igd	127.244
116	7	50751090	-0.0216976	0.00259776	9.8992e-18	400458	ebi-a-GCST90025986	rs10248619	C	T	0.774733	|| id:ebi-a-GCST90025986	TRUE	reported	igd	69.763
117	7	44223721	0.110347	0.00283783	1e-200	400458	ebi-a-GCST90025986	rs730497	A	G	0.177896	|| id:ebi-a-GCST90025986	TRUE	reported	igd	1511.99
118	7	100287495	0.0258535	0.00342049	4.79954e-14	400458	ebi-a-GCST90025986	rs221798	G	C	0.886553	|| id:ebi-a-GCST90025986	TRUE	reported	igd	57.1297
119	7	75614953	-0.0310905	0.00588477	9.09997e-08	400458	ebi-a-GCST90025986	rs2228104	C	T	0.954538	|| id:ebi-a-GCST90025986	TRUE	reported	igd	27.9124
120	7	1575972	0.0100477	0.00217607	3.59998e-06	400458	ebi-a-GCST90025986	rs3808335	G	A	0.529731	|| id:ebi-a-GCST90025986	TRUE	reported	igd	21.32
121	7	156786508	-0.033801	0.00705176	1.40001e-06	400458	ebi-a-GCST90025986	rs4716672	C	T	0.0243819	|| id:ebi-a-GCST90025986	TRUE	reported	igd	22.9755
122	7	15063833	0.0399066	0.00218292	1.10002e-76	400458	ebi-a-GCST90025986	rs10244051	G	T	0.549699	|| id:ebi-a-GCST90025986	TRUE	reported	igd	334.206
123	7	23431392	0.0314237	0.00709805	1.29999e-05	400458	ebi-a-GCST90025986	rs73281643	C	A	0.0239725	|| id:ebi-a-GCST90025986	TRUE	reported	igd	19.5991
124	7	43521229	0.0350095	0.00703786	5.39995e-07	400458	ebi-a-GCST90025986	rs12702046	C	A	0.0248062	|| id:ebi-a-GCST90025986	TRUE	reported	igd	24.7452
125	7	44154286	-0.0446049	0.00916025	2.99999e-07	400458	ebi-a-GCST90025986	rs3087369	C	T	0.0148742	|| id:ebi-a-GCST90025986	TRUE	reported	igd	23.711
126	7	89795852	0.0158758	0.00217457	2.99985e-13	400458	ebi-a-GCST90025986	rs259134	A	G	0.529577	|| id:ebi-a-GCST90025986	TRUE	reported	igd	53.2997
127	7	28196222	-0.0183192	0.00216863	8.80035e-17	400458	ebi-a-GCST90025986	rs849134	G	A	0.502991	|| id:ebi-a-GCST90025986	TRUE	reported	igd	71.3579
128	7	44571628	-0.0460663	0.00511627	2.99985e-19	400458	ebi-a-GCST90025986	rs41279627	T	C	0.0492447	|| id:ebi-a-GCST90025986	TRUE	reported	igd	81.0699
129	8	9183358	-0.0526925	0.00401047	6.29941e-42	400458	ebi-a-GCST90025986	rs9987289	G	A	0.908659	|| id:ebi-a-GCST90025986	TRUE	reported	igd	172.626
130	8	57155598	0.0138807	0.00322233	1.6e-05	400458	ebi-a-GCST90025986	rs9650315	T	G	0.131006	|| id:ebi-a-GCST90025986	TRUE	reported	igd	18.5559
131	8	87568644	0.0113153	0.00250479	4.20001e-06	400458	ebi-a-GCST90025986	rs2304787	G	T	0.739507	|| id:ebi-a-GCST90025986	TRUE	reported	igd	20.4075
132	8	95960511	-0.0180664	0.00217654	2.09991e-16	400458	ebi-a-GCST90025986	rs896854	C	T	0.511625	|| id:ebi-a-GCST90025986	TRUE	reported	igd	68.8985
133	8	145545920	0.0151913	0.00223889	1.80011e-12	400458	ebi-a-GCST90025986	rs3757972	T	C	0.379578	|| id:ebi-a-GCST90025986	TRUE	reported	igd	46.0388
134	8	118185025	-0.0494779	0.00235278	1.39959e-101	400458	ebi-a-GCST90025986	rs3802177	A	G	0.310836	|| id:ebi-a-GCST90025986	TRUE	reported	igd	442.242
135	8	22801949	0.0103311	0.00231573	3.79997e-06	400458	ebi-a-GCST90025986	rs6987838	A	G	0.67163	|| id:ebi-a-GCST90025986	TRUE	reported	igd	19.9029
136	8	30366502	-0.0158862	0.00343152	3.59998e-06	400458	ebi-a-GCST90025986	rs16877101	G	A	0.113295	|| id:ebi-a-GCST90025986	TRUE	reported	igd	21.4322
137	8	146003567	-0.0102489	0.00219931	1.40001e-06	400458	ebi-a-GCST90025986	rs2294120	G	A	0.452449	|| id:ebi-a-GCST90025986	TRUE	reported	igd	21.7161
138	8	104914163	0.0124345	0.00274223	2e-06	400458	ebi-a-GCST90025986	rs72681364	T	G	0.195019	|| id:ebi-a-GCST90025986	TRUE	reported	igd	20.5612
139	8	6207315	-0.0459334	0.0112663	4.30002e-05	400458	ebi-a-GCST90025986	rs75233213	T	C	0.00938285	|| id:ebi-a-GCST90025986	TRUE	reported	igd	16.6224
140	9	86963692	0.0131697	0.00316159	4.79999e-05	400458	ebi-a-GCST90025986	rs7860537	G	T	0.13719	|| id:ebi-a-GCST90025986	TRUE	reported	igd	17.3516
141	9	100666931	-0.00998823	0.00224234	3.29997e-06	400458	ebi-a-GCST90025986	rs6586	T	C	0.387675	|| id:ebi-a-GCST90025986	TRUE	reported	igd	19.8415
142	9	139239585	0.0239879	0.00252881	5.30029e-21	400458	ebi-a-GCST90025986	rs28641468	C	T	0.755692	|| id:ebi-a-GCST90025986	TRUE	reported	igd	89.9813
143	9	111775756	-0.0567038	0.00699397	9.79941e-18	400458	ebi-a-GCST90025986	rs28361101	C	G	0.0248228	|| id:ebi-a-GCST90025986	TRUE	reported	igd	65.732
144	9	33290532	0.0233499	0.0030501	1e-14	400458	ebi-a-GCST90025986	rs830576	G	A	0.837715	|| id:ebi-a-GCST90025986	TRUE	reported	igd	58.606
145	9	4144772	0.0097245	0.00222879	1.40001e-05	400458	ebi-a-GCST90025986	rs10814852	T	C	0.390519	|| id:ebi-a-GCST90025986	TRUE	reported	igd	19.0369
146	9	22134094	-0.0351524	0.00287402	1.69981e-34	400458	ebi-a-GCST90025986	rs10811661	C	T	0.173158	|| id:ebi-a-GCST90025986	TRUE	reported	igd	149.6
147	9	4292083	0.0195316	0.00221825	2.60016e-19	400458	ebi-a-GCST90025986	rs10758593	A	G	0.398963	|| id:ebi-a-GCST90025986	TRUE	reported	igd	77.5273
148	9	17078272	-0.0117343	0.00276899	2.1e-05	400458	ebi-a-GCST90025986	rs76382661	G	C	0.19112	|| id:ebi-a-GCST90025986	TRUE	reported	igd	17.9586
149	9	3920346	0.0171389	0.00355553	5.49997e-07	400458	ebi-a-GCST90025986	rs111470985	T	G	0.104343	|| id:ebi-a-GCST90025986	TRUE	reported	igd	23.2358
150	9	22003223	0.0136734	0.00225631	2e-09	400458	ebi-a-GCST90025986	rs3217992	T	C	0.368953	|| id:ebi-a-GCST90025986	TRUE	reported	igd	36.7245
151	9	136149399	0.0294062	0.0028087	2.09991e-27	400458	ebi-a-GCST90025986	rs507666	A	G	0.184433	|| id:ebi-a-GCST90025986	TRUE	reported	igd	109.614
152	10	52637925	-0.0166964	0.00238217	4.19952e-12	400458	ebi-a-GCST90025986	rs61856594	G	A	0.2962	|| id:ebi-a-GCST90025986	TRUE	reported	igd	49.1247
153	10	89366842	-0.010847	0.00223819	2.80001e-06	400458	ebi-a-GCST90025986	rs7082802	A	G	0.616826	|| id:ebi-a-GCST90025986	TRUE	reported	igd	23.4869
154	10	95389041	-0.0149353	0.00234147	1.29987e-11	400458	ebi-a-GCST90025986	rs714550	A	G	0.32741	|| id:ebi-a-GCST90025986	TRUE	reported	igd	40.6865
155	10	113003577	-0.0507895	0.00381994	1.50003e-41	400458	ebi-a-GCST90025986	rs12769814	T	G	0.0888972	|| id:ebi-a-GCST90025986	TRUE	reported	igd	176.781
156	10	114546666	0.01044	0.00222468	5.1e-06	400458	ebi-a-GCST90025986	rs4918771	T	G	0.395764	|| id:ebi-a-GCST90025986	TRUE	reported	igd	22.0225
157	10	69773841	0.0118069	0.00231978	1.89998e-07	400458	ebi-a-GCST90025986	rs866255	A	G	0.329849	|| id:ebi-a-GCST90025986	TRUE	reported	igd	25.9047
158	10	94465559	-0.0114245	0.00221114	2.59998e-07	400458	ebi-a-GCST90025986	rs5015480	T	C	0.40878	|| id:ebi-a-GCST90025986	TRUE	reported	igd	26.6957
159	10	114758349	0.0566077	0.002392	1.99986e-129	400458	ebi-a-GCST90025986	rs7903146	T	C	0.290194	|| id:ebi-a-GCST90025986	TRUE	reported	igd	560.052
160	10	126728012	0.0186829	0.00435096	2.30001e-05	400458	ebi-a-GCST90025986	rs74685922	C	T	0.0669048	|| id:ebi-a-GCST90025986	TRUE	reported	igd	18.4382
161	10	26505496	-0.0212306	0.00283559	2.19989e-14	400458	ebi-a-GCST90025986	rs2236418	G	A	0.178905	|| id:ebi-a-GCST90025986	TRUE	reported	igd	56.058
162	10	12307894	0.0273482	0.00267831	1.80011e-24	400458	ebi-a-GCST90025986	rs11257655	T	C	0.208207	|| id:ebi-a-GCST90025986	TRUE	reported	igd	104.264
163	10	80955067	0.00899347	0.00218349	3.59998e-05	400458	ebi-a-GCST90025986	rs703965	T	C	0.452994	|| id:ebi-a-GCST90025986	TRUE	reported	igd	16.9649
164	10	126093991	0.0126926	0.00284035	5.30005e-06	400458	ebi-a-GCST90025986	rs9422807	C	T	0.812069	|| id:ebi-a-GCST90025986	TRUE	reported	igd	19.9691
165	11	8251921	-0.0178018	0.00219097	1.69981e-16	400458	ebi-a-GCST90025986	rs3750952	C	G	0.486291	|| id:ebi-a-GCST90025986	TRUE	reported	igd	66.0169
166	11	72432985	-0.0257224	0.00302919	1.29987e-16	400458	ebi-a-GCST90025986	rs11603334	A	G	0.153232	|| id:ebi-a-GCST90025986	TRUE	reported	igd	72.1058
167	11	130232471	0.0177108	0.00415105	1.09999e-05	400458	ebi-a-GCST90025986	rs56208103	T	C	0.0740903	|| id:ebi-a-GCST90025986	TRUE	reported	igd	18.2037
168	11	14671396	0.0497695	0.00707519	1.39991e-12	400458	ebi-a-GCST90025986	rs118115876	A	G	0.0242521	|| id:ebi-a-GCST90025986	TRUE	reported	igd	49.4824
169	11	50258843	0.0262615	0.00624202	4e-05	400458	ebi-a-GCST90025986	rs4881689	T	C	0.0314576	|| id:ebi-a-GCST90025986	TRUE	reported	igd	17.7006
170	11	45691023	0.0362911	0.00740877	2.19999e-06	400458	ebi-a-GCST90025986	rs79793812	T	A	0.0220534	|| id:ebi-a-GCST90025986	TRUE	reported	igd	23.9943
171	11	47293799	-0.0322165	0.00246962	2.99985e-40	400458	ebi-a-GCST90025986	rs10501320	C	G	0.26478	|| id:ebi-a-GCST90025986	TRUE	reported	igd	170.175
172	11	65338034	0.0115637	0.00244564	1.2e-06	400458	ebi-a-GCST90025986	rs1151496	G	A	0.271784	|| id:ebi-a-GCST90025986	TRUE	reported	igd	22.3567
173	11	2838413	0.0145791	0.00217575	8.19974e-12	400458	ebi-a-GCST90025986	rs163177	C	T	0.490649	|| id:ebi-a-GCST90025986	TRUE	reported	igd	44.8997
174	11	61597972	-0.0217824	0.0022841	2.99985e-22	400458	ebi-a-GCST90025986	rs1535	G	A	0.347164	|| id:ebi-a-GCST90025986	TRUE	reported	igd	90.9455
175	11	28778152	0.00921758	0.0022038	1.79999e-05	400458	ebi-a-GCST90025986	rs494798	C	T	0.584942	|| id:ebi-a-GCST90025986	TRUE	reported	igd	17.494
176	11	92708710	-0.0121168	0.00243202	8.40001e-07	400458	ebi-a-GCST90025986	rs10830963	G	C	0.274974	|| id:ebi-a-GCST90025986	TRUE	reported	igd	24.8223
177	11	2182224	-0.0244825	0.00243238	9.09913e-25	400458	ebi-a-GCST90025986	rs689	T	A	0.706752	|| id:ebi-a-GCST90025986	TRUE	reported	igd	101.309
178	11	2736183	0.0145344	0.00218365	1.20005e-11	400458	ebi-a-GCST90025986	rs231847	G	A	0.539173	|| id:ebi-a-GCST90025986	TRUE	reported	igd	44.3025
179	11	17408630	-0.0203383	0.00228432	2.60016e-19	400458	ebi-a-GCST90025986	rs5215	T	C	0.639591	|| id:ebi-a-GCST90025986	TRUE	reported	igd	79.2712
180	11	34999080	0.0237305	0.00412658	7.29995e-09	400458	ebi-a-GCST90025986	rs79438656	C	G	0.0750958	|| id:ebi-a-GCST90025986	TRUE	reported	igd	33.0699
181	12	121432302	0.0126694	0.00221096	2.1e-08	400458	ebi-a-GCST90025986	rs1169302	G	T	0.427221	|| id:ebi-a-GCST90025986	TRUE	reported	igd	32.836
182	12	6873818	0.0160157	0.00387172	2.59998e-05	400458	ebi-a-GCST90025986	rs2286729	A	G	0.0865294	|| id:ebi-a-GCST90025986	TRUE	reported	igd	17.1113
183	12	26259919	0.0092929	0.00227703	3.69999e-05	400458	ebi-a-GCST90025986	rs10842675	A	G	0.353562	|| id:ebi-a-GCST90025986	TRUE	reported	igd	16.6558
184	12	57792580	-0.0197213	0.00254109	9.09913e-16	400458	ebi-a-GCST90025986	rs11613352	T	C	0.240666	|| id:ebi-a-GCST90025986	TRUE	reported	igd	60.2325
185	12	70332161	0.0458831	0.00887653	3.2e-07	400458	ebi-a-GCST90025986	rs7301663	A	G	0.0151011	|| id:ebi-a-GCST90025986	TRUE	reported	igd	26.7189
186	12	52282873	0.00911335	0.00232919	4e-05	400458	ebi-a-GCST90025986	rs697636	T	A	0.328856	|| id:ebi-a-GCST90025986	TRUE	reported	igd	15.309
187	12	47182531	0.0196687	0.0043209	8.99995e-06	400458	ebi-a-GCST90025986	rs76191003	T	C	0.0678754	|| id:ebi-a-GCST90025986	TRUE	reported	igd	20.7206
188	12	97851002	-0.0439015	0.00467924	1e-21	400458	ebi-a-GCST90025986	rs74628648	T	C	0.0573406	|| id:ebi-a-GCST90025986	TRUE	reported	igd	88.0254
189	12	125585692	0.0280874	0.00462892	2e-09	400458	ebi-a-GCST90025986	rs60983647	A	C	0.0584357	|| id:ebi-a-GCST90025986	TRUE	reported	igd	36.8183
190	12	133069134	0.0159274	0.00231632	4.49987e-13	400458	ebi-a-GCST90025986	rs1882297	A	G	0.327872	|| id:ebi-a-GCST90025986	TRUE	reported	igd	47.2817
191	12	24022160	-0.0137794	0.00261678	1.09999e-07	400458	ebi-a-GCST90025986	rs10505911	A	C	0.221287	|| id:ebi-a-GCST90025986	TRUE	reported	igd	27.7285
192	12	121938185	-0.0130203	0.00221043	6.90001e-09	400458	ebi-a-GCST90025986	rs10849893	G	C	0.400753	|| id:ebi-a-GCST90025986	TRUE	reported	igd	34.6967
193	12	4386064	-0.025172	0.00385657	1.2e-10	400458	ebi-a-GCST90025986	rs3217795	G	A	0.0873985	|| id:ebi-a-GCST90025986	TRUE	reported	igd	42.6023
194	12	97697241	-0.0249483	0.0060551	3.29997e-05	400458	ebi-a-GCST90025986	rs111415074	T	C	0.033357	|| id:ebi-a-GCST90025986	TRUE	reported	igd	16.9762
195	12	27959998	-0.020594	0.00273255	3.50026e-14	400458	ebi-a-GCST90025986	rs10492373	A	G	0.196173	|| id:ebi-a-GCST90025986	TRUE	reported	igd	56.7996
196	13	26941488	0.0123895	0.00223102	2.90001e-08	400458	ebi-a-GCST90025986	rs7994844	T	C	0.390593	|| id:ebi-a-GCST90025986	TRUE	reported	igd	30.839
197	13	80717156	-0.017964	0.00240623	1.10002e-13	400458	ebi-a-GCST90025986	rs1359790	A	G	0.287716	|| id:ebi-a-GCST90025986	TRUE	reported	igd	55.7355
198	13	22958205	-0.0167409	0.00403851	2.5e-05	400458	ebi-a-GCST90025986	rs9510167	C	T	0.0788049	|| id:ebi-a-GCST90025986	TRUE	reported	igd	17.1836
199	13	28510712	0.0157965	0.00239754	4.49987e-11	400458	ebi-a-GCST90025986	rs4581570	C	T	0.291214	|| id:ebi-a-GCST90025986	TRUE	reported	igd	43.41
200	13	46537757	-0.0142578	0.00240521	5.60003e-10	400458	ebi-a-GCST90025986	rs17350833	A	G	0.293754	|| id:ebi-a-GCST90025986	TRUE	reported	igd	35.1398
201	13	33554302	-0.0365977	0.0029119	9.09913e-37	400458	ebi-a-GCST90025986	rs576674	A	G	0.832368	|| id:ebi-a-GCST90025986	TRUE	reported	igd	157.963
202	13	59461473	0.0116739	0.00235081	3.79997e-07	400458	ebi-a-GCST90025986	rs1340555	A	G	0.312707	|| id:ebi-a-GCST90025986	TRUE	reported	igd	24.6602
203	13	115091073	0.0366422	0.00620825	1.29999e-09	400458	ebi-a-GCST90025986	rs117710037	T	G	0.0365098	|| id:ebi-a-GCST90025986	TRUE	reported	igd	34.8357
204	14	51710732	0.0155416	0.00358656	2e-05	400458	ebi-a-GCST90025986	rs45564035	T	G	0.103669	|| id:ebi-a-GCST90025986	TRUE	reported	igd	18.7774
205	14	31725711	0.0100389	0.00222755	1.79999e-06	400458	ebi-a-GCST90025986	rs1041088	C	T	0.608288	|| id:ebi-a-GCST90025986	TRUE	reported	igd	20.3103
206	14	100792482	0.0159008	0.0024675	1.09999e-10	400458	ebi-a-GCST90025986	rs1951519	A	C	0.715307	|| id:ebi-a-GCST90025986	TRUE	reported	igd	41.5263
207	14	91937143	0.0099991	0.00219627	9.29994e-06	400458	ebi-a-GCST90025986	rs10873409	A	G	0.448437	|| id:ebi-a-GCST90025986	TRUE	reported	igd	20.7277
208	14	90066634	-0.0284269	0.00226539	1.59993e-35	400458	ebi-a-GCST90025986	rs35802157	C	T	0.638569	|| id:ebi-a-GCST90025986	TRUE	reported	igd	157.461
209	14	101339301	-0.0125339	0.00258771	9.40005e-07	400458	ebi-a-GCST90025986	rs35243612	T	C	0.229948	|| id:ebi-a-GCST90025986	TRUE	reported	igd	23.4607
210	15	93431163	0.0112828	0.00234226	3.89996e-07	400458	ebi-a-GCST90025986	rs11074115	T	C	0.683324	|| id:ebi-a-GCST90025986	TRUE	reported	igd	23.204
211	15	40633138	-0.0232016	0.00418131	3.2e-08	400458	ebi-a-GCST90025986	rs4924455	T	A	0.0748339	|| id:ebi-a-GCST90025986	TRUE	reported	igd	30.7901
212	15	62582054	-0.00938378	0.00217196	1.5e-05	400458	ebi-a-GCST90025986	rs289163	T	G	0.499031	|| id:ebi-a-GCST90025986	TRUE	reported	igd	18.666
213	15	73149658	-0.00925719	0.00218101	2e-05	400458	ebi-a-GCST90025986	rs11072392	T	C	0.520633	|| id:ebi-a-GCST90025986	TRUE	reported	igd	18.0154
214	15	38820647	-0.0129289	0.00262844	2.80001e-07	400458	ebi-a-GCST90025986	rs11073333	A	G	0.781329	|| id:ebi-a-GCST90025986	TRUE	reported	igd	24.1951
215	15	62327127	0.0165224	0.00219553	2.19989e-14	400458	ebi-a-GCST90025986	rs2414758	C	T	0.519959	|| id:ebi-a-GCST90025986	TRUE	reported	igd	56.6327
216	15	63881931	-0.013649	0.00220685	2e-09	400458	ebi-a-GCST90025986	rs4984303	C	T	0.582529	|| id:ebi-a-GCST90025986	TRUE	reported	igd	38.2522
217	15	77832762	0.0194406	0.00241681	9.8992e-17	400458	ebi-a-GCST90025986	rs7177055	A	G	0.718056	|| id:ebi-a-GCST90025986	TRUE	reported	igd	64.7045
218	15	81813286	0.00932983	0.00218071	1.09999e-05	400458	ebi-a-GCST90025986	rs17338496	C	T	0.532305	|| id:ebi-a-GCST90025986	TRUE	reported	igd	18.3042
219	15	91512267	0.0157019	0.00327388	2.80001e-06	400458	ebi-a-GCST90025986	rs2290202	T	G	0.128117	|| id:ebi-a-GCST90025986	TRUE	reported	igd	23.0027
220	15	42028354	-0.0118528	0.00229583	3.59998e-07	400458	ebi-a-GCST90025986	rs2577960	A	C	0.648734	|| id:ebi-a-GCST90025986	TRUE	reported	igd	26.654
221	15	26911590	0.0403707	0.00889089	2.19999e-05	400458	ebi-a-GCST90025986	rs7181175	G	A	0.98472	|| id:ebi-a-GCST90025986	TRUE	reported	igd	20.6178
222	16	4837545	-0.0115948	0.0024537	3.2e-06	400458	ebi-a-GCST90025986	rs9673735	G	A	0.274726	|| id:ebi-a-GCST90025986	TRUE	reported	igd	22.3297
223	16	68100461	-0.00950019	0.00220296	2.1e-05	400458	ebi-a-GCST90025986	rs2285912	T	C	0.451188	|| id:ebi-a-GCST90025986	TRUE	reported	igd	18.5974
224	16	310243	-0.0347622	0.00315148	4.00037e-28	400458	ebi-a-GCST90025986	rs56284809	A	G	0.145599	|| id:ebi-a-GCST90025986	TRUE	reported	igd	121.671
225	16	58018984	0.0167153	0.00397018	5.19996e-06	400458	ebi-a-GCST90025986	rs56953945	G	T	0.081809	|| id:ebi-a-GCST90025986	TRUE	reported	igd	17.7259
226	16	84206385	-0.0103831	0.00229933	2.59998e-06	400458	ebi-a-GCST90025986	rs1035558	A	G	0.358723	|| id:ebi-a-GCST90025986	TRUE	reported	igd	20.3916
227	16	4243020	0.0166707	0.00310928	2.30001e-07	400458	ebi-a-GCST90025986	rs72764668	A	G	0.147155	|| id:ebi-a-GCST90025986	TRUE	reported	igd	28.7467
228	16	4414987	-0.0102512	0.0022572	3.40001e-06	400458	ebi-a-GCST90025986	rs2277851	A	G	0.549021	|| id:ebi-a-GCST90025986	TRUE	reported	igd	20.6257
229	16	8992342	0.0105069	0.00222975	8.50002e-07	400458	ebi-a-GCST90025986	rs2304465	A	G	0.409163	|| id:ebi-a-GCST90025986	TRUE	reported	igd	22.2043
230	16	19475099	0.0228909	0.00527236	4.39997e-06	400458	ebi-a-GCST90025986	rs61737709	A	C	0.0448501	|| id:ebi-a-GCST90025986	TRUE	reported	igd	18.8502
231	16	89706992	-0.0105177	0.00249535	7.69999e-06	400458	ebi-a-GCST90025986	rs2052868	T	C	0.261629	|| id:ebi-a-GCST90025986	TRUE	reported	igd	17.7655
232	17	62109123	-0.0105797	0.00228793	1.29999e-05	400458	ebi-a-GCST90025986	rs17688326	C	T	0.346603	|| id:ebi-a-GCST90025986	TRUE	reported	igd	21.3826
233	17	43195981	0.0126023	0.00245968	2.19999e-07	400458	ebi-a-GCST90025986	rs3744760	C	T	0.268379	|| id:ebi-a-GCST90025986	TRUE	reported	igd	26.2508
234	17	47039132	0.0111577	0.00219268	9.80009e-08	400458	ebi-a-GCST90025986	rs2291725	C	T	0.524157	|| id:ebi-a-GCST90025986	TRUE	reported	igd	25.894
235	17	2270777	0.0111262	0.00220963	2.5e-07	400458	ebi-a-GCST90025986	rs2429910	C	T	0.467482	|| id:ebi-a-GCST90025986	TRUE	reported	igd	25.3545
236	17	36098040	-0.0150243	0.00217903	2.70023e-11	400458	ebi-a-GCST90025986	rs4430796	A	G	0.517773	|| id:ebi-a-GCST90025986	TRUE	reported	igd	47.5403
237	17	66449122	-0.0202133	0.00259377	6.70039e-16	400458	ebi-a-GCST90025986	rs883541	A	G	0.768322	|| id:ebi-a-GCST90025986	TRUE	reported	igd	60.7312
238	17	73836162	-0.0113029	0.00238359	1.09999e-06	400458	ebi-a-GCST90025986	rs7223416	G	C	0.316943	|| id:ebi-a-GCST90025986	TRUE	reported	igd	22.4862
239	17	80191161	-0.0109405	0.0023757	5.30005e-06	400458	ebi-a-GCST90025986	rs12602929	C	T	0.700074	|| id:ebi-a-GCST90025986	TRUE	reported	igd	21.2076
240	17	27695764	-0.0204002	0.00273758	1.29987e-13	400458	ebi-a-GCST90025986	rs8070651	G	A	0.197459	|| id:ebi-a-GCST90025986	TRUE	reported	igd	55.531
241	17	61548918	-0.0122889	0.00225324	1.89998e-08	400458	ebi-a-GCST90025986	rs4277405	T	C	0.624496	|| id:ebi-a-GCST90025986	TRUE	reported	igd	29.7448
242	17	45479446	0.0181979	0.002202	3.29989e-17	400458	ebi-a-GCST90025986	rs12452315	C	A	0.48083	|| id:ebi-a-GCST90025986	TRUE	reported	igd	68.298
243	17	17332226	-0.0124154	0.00218584	3.2e-09	400458	ebi-a-GCST90025986	rs7209715	G	A	0.463684	|| id:ebi-a-GCST90025986	TRUE	reported	igd	32.2615
244	17	63465396	0.0375449	0.00868755	1e-05	400458	ebi-a-GCST90025986	rs117151341	A	G	0.016002	|| id:ebi-a-GCST90025986	TRUE	reported	igd	18.677
245	17	46002744	-0.00994558	0.00220735	3.89996e-06	400458	ebi-a-GCST90025986	rs1130932	T	G	0.423796	|| id:ebi-a-GCST90025986	TRUE	reported	igd	20.301
246	17	7543894	0.019018	0.00441821	2.69998e-05	400458	ebi-a-GCST90025986	rs12051767	T	C	0.0648953	|| id:ebi-a-GCST90025986	TRUE	reported	igd	18.5284
247	18	24043987	0.0274539	0.00664785	3.50002e-05	400458	ebi-a-GCST90025986	rs117338826	A	C	0.0276186	|| id:ebi-a-GCST90025986	TRUE	reported	igd	17.0548
248	18	48069527	-0.0166374	0.00253493	1.09999e-10	400458	ebi-a-GCST90025986	rs35304469	G	T	0.243608	|| id:ebi-a-GCST90025986	TRUE	reported	igd	43.0764
249	18	60845884	-0.0115176	0.00225927	1.79999e-07	400458	ebi-a-GCST90025986	rs12454712	C	T	0.375084	|| id:ebi-a-GCST90025986	TRUE	reported	igd	25.9889
250	19	47585517	0.0103663	0.00241974	5.80003e-06	400458	ebi-a-GCST90025986	rs7250850	C	G	0.708177	|| id:ebi-a-GCST90025986	TRUE	reported	igd	18.3531
251	19	7196565	-0.00916352	0.00217531	3.79997e-05	400458	ebi-a-GCST90025986	rs2115386	T	C	0.480816	|| id:ebi-a-GCST90025986	TRUE	reported	igd	17.7453
252	19	14083761	-0.0121074	0.00226481	1.5e-07	400458	ebi-a-GCST90025986	rs2305780	C	T	0.454663	|| id:ebi-a-GCST90025986	TRUE	reported	igd	28.5784
253	19	3341451	0.0168602	0.00290589	3.50002e-10	400458	ebi-a-GCST90025986	rs72973028	C	A	0.170767	|| id:ebi-a-GCST90025986	TRUE	reported	igd	33.6641
254	19	39406167	0.0110114	0.00235125	5.69994e-06	400458	ebi-a-GCST90025986	rs9403	G	C	0.329645	|| id:ebi-a-GCST90025986	TRUE	reported	igd	21.9325
255	19	46262286	0.0142357	0.00226135	1.40001e-10	400458	ebi-a-GCST90025986	rs725660	A	C	0.363558	|| id:ebi-a-GCST90025986	TRUE	reported	igd	39.6298
256	19	19662220	0.0195321	0.00400289	5.89997e-07	400458	ebi-a-GCST90025986	rs17216525	T	C	0.0805713	|| id:ebi-a-GCST90025986	TRUE	reported	igd	23.8095
257	20	57281092	-0.019069	0.00278932	1.50003e-12	400458	ebi-a-GCST90025986	rs7343623	C	A	0.186993	|| id:ebi-a-GCST90025986	TRUE	reported	igd	46.7368
258	20	20068635	-0.0104692	0.00243172	8.60003e-06	400458	ebi-a-GCST90025986	rs7261425	G	C	0.278501	|| id:ebi-a-GCST90025986	TRUE	reported	igd	18.5353
259	20	42989267	0.0124204	0.00297332	3.09999e-05	400458	ebi-a-GCST90025986	rs4812829	A	G	0.159866	|| id:ebi-a-GCST90025986	TRUE	reported	igd	17.4497
260	20	22562438	-0.0612651	0.00589121	2.49977e-27	400458	ebi-a-GCST90025986	rs1055080	A	G	0.0358524	|| id:ebi-a-GCST90025986	TRUE	reported	igd	108.148
261	20	62481351	0.0213008	0.00494705	7.79992e-06	400458	ebi-a-GCST90025986	rs73149487	T	G	0.0515081	|| id:ebi-a-GCST90025986	TRUE	reported	igd	18.5396
262	20	32308275	0.0168388	0.0030053	6.59994e-09	400458	ebi-a-GCST90025986	rs67611724	T	C	0.154905	|| id:ebi-a-GCST90025986	TRUE	reported	igd	31.394
263	20	295521	0.0102889	0.00227866	2.1e-06	400458	ebi-a-GCST90025986	rs4815225	A	G	0.645804	|| id:ebi-a-GCST90025986	TRUE	reported	igd	20.3882
264	20	57416760	0.0118185	0.00229093	9.49992e-08	400458	ebi-a-GCST90025986	rs3787497	G	A	0.646006	|| id:ebi-a-GCST90025986	TRUE	reported	igd	26.6134
265	20	39763115	0.0176966	0.0030304	3.59998e-09	400458	ebi-a-GCST90025986	rs76701589	T	G	0.152452	|| id:ebi-a-GCST90025986	TRUE	reported	igd	34.102
266	20	43515270	-0.0212192	0.00245453	2.29985e-18	400458	ebi-a-GCST90025986	rs7265519	T	C	0.269055	|| id:ebi-a-GCST90025986	TRUE	reported	igd	74.7345
267	21	41353003	0.0109531	0.00235674	7.39997e-06	400458	ebi-a-GCST90025986	rs2837342	G	A	0.308606	|| id:ebi-a-GCST90025986	TRUE	reported	igd	21.5999
268	22	25231408	0.0154156	0.00262442	3.09999e-09	400458	ebi-a-GCST90025986	rs6004307	A	G	0.221391	|| id:ebi-a-GCST90025986	TRUE	reported	igd	34.5028
269	22	40811146	-0.0184969	0.00445947	3.59998e-05	400458	ebi-a-GCST90025986	rs78445741	A	C	0.0635701	|| id:ebi-a-GCST90025986	TRUE	reported	igd	17.2041
270	22	45728370	0.0112863	0.00248343	1.5e-06	400458	ebi-a-GCST90025986	rs6007594	A	G	0.259403	|| id:ebi-a-GCST90025986	TRUE	reported	igd	20.6538
271	22	30598516	-0.0210721	0.00340748	2.19999e-10	400458	ebi-a-GCST90025986	rs6006399	G	T	0.115449	|| id:ebi-a-GCST90025986	TRUE	reported	igd	38.2427
