# Supplementary material for: Causal relationships of Helicobacter pylori and related gastrointestinal diseases on Type 2 diabetes: Univariable and Multivariable Mendelian randomization
Source: PLoS One. 2024 Apr 23;19(4):e0300835. doi: 10.1371/journal.pone.0300835 (PMC11037534; doi:10.1371/journal.pone.0300835)
Supplement: S1 File — SNPS for Mendelian randomization analysis after linkage imbalance and adjustment of p-values for all instrumental variables. (ZIP) [file pone.0300835.s001.zip › S1 File/CagA.xlsx]

## Sheet: Sheet 1
	chr.exposure	pos.exposure	beta.exposure	se.exposure	pval.exposure	samplesize.exposure	id.exposure	SNP	effect_allele.exposure	other_allele.exposure	eaf.exposure	exposure	mr_keep.exposure	pval_origin.exposure	data_source.exposure	F statistics
1	1	80163598	-0.665373	0.160874	3.53435e-05	985	ebi-a-GCST90006911	rs149542717	C	G	0.019577	|| id:ebi-a-GCST90006911	TRUE	reported	igd	17.1064
2	1	61780617	-0.652078	0.153066	2.04329e-05	985	ebi-a-GCST90006911	rs142973437	A	G	0.021602	|| id:ebi-a-GCST90006911	TRUE	reported	igd	18.1485
3	1	181820561	-0.223345	0.0475812	2.67942e-06	985	ebi-a-GCST90006911	rs116421363	C	A	0.363202	|| id:ebi-a-GCST90006911	TRUE	reported	igd	22.0334
4	1	233880906	-0.437692	0.105508	3.3475e-05	985	ebi-a-GCST90006911	rs577804438	G	T	0.046941	|| id:ebi-a-GCST90006911	TRUE	reported	igd	17.2094
5	1	159769396	0.240656	0.0576171	2.95617e-05	985	ebi-a-GCST90006911	rs58024147	C	G	0.175214	|| id:ebi-a-GCST90006911	TRUE	reported	igd	17.4458
6	1	206989608	-0.392532	0.0928653	2.36941e-05	985	ebi-a-GCST90006911	rs12409415	T	C	0.061514	|| id:ebi-a-GCST90006911	TRUE	reported	igd	17.8667
7	1	201191065	-0.718653	0.172464	3.08667e-05	985	ebi-a-GCST90006911	rs77872515	T	C	0.016789	|| id:ebi-a-GCST90006911	TRUE	reported	igd	17.3637
8	2	23443266	0.213316	0.0512102	3.10678e-05	985	ebi-a-GCST90006911	rs4665203	A	G	0.258117	|| id:ebi-a-GCST90006911	TRUE	reported	igd	17.3514
9	2	100633066	-0.541635	0.126684	1.90726e-05	985	ebi-a-GCST90006911	rs369252740	G	A	0.031686	|| id:ebi-a-GCST90006911	TRUE	reported	igd	18.2797
10	2	119892490	-0.244719	0.0537212	5.22998e-06	985	ebi-a-GCST90006911	rs72970339	A	G	0.206989	|| id:ebi-a-GCST90006911	TRUE	reported	igd	20.7512
11	2	79310681	0.224821	0.0539901	3.12558e-05	985	ebi-a-GCST90006911	rs1522857	G	A	0.786247	|| id:ebi-a-GCST90006911	TRUE	reported	igd	17.3399
12	2	16192252	-0.471943	0.113115	3.01613e-05	985	ebi-a-GCST90006911	rs60261016	A	G	0.040212	|| id:ebi-a-GCST90006911	TRUE	reported	igd	17.4076
13	2	16006977	-0.457931	0.108788	2.56071e-05	985	ebi-a-GCST90006911	rs11903238	T	C	0.044008	|| id:ebi-a-GCST90006911	TRUE	reported	igd	17.719
14	3	9094297	0.194414	0.0431815	6.72388e-06	985	ebi-a-GCST90006911	rs2670000	C	A	0.453586	|| id:ebi-a-GCST90006911	TRUE	reported	igd	20.2703
15	3	31868932	0.444221	0.102621	1.49968e-05	985	ebi-a-GCST90006911	rs56049046	T	G	0.05614	|| id:ebi-a-GCST90006911	TRUE	reported	igd	18.7381
16	3	25908239	0.743256	0.156416	2.01614e-06	985	ebi-a-GCST90006911	rs75170215	C	T	0.02057	|| id:ebi-a-GCST90006911	TRUE	reported	igd	22.5795
17	3	158265424	-0.446731	0.110039	4.9127e-05	985	ebi-a-GCST90006911	rs79742996	G	A	0.042994	|| id:ebi-a-GCST90006911	TRUE	reported	igd	16.4816
18	3	11247589	-0.258432	0.0608115	2.14033e-05	985	ebi-a-GCST90006911	rs55733119	T	G	0.161273	|| id:ebi-a-GCST90006911	TRUE	reported	igd	18.0601
19	3	72584535	0.587956	0.143539	4.20078e-05	985	ebi-a-GCST90006911	rs115843717	T	A	0.024763	|| id:ebi-a-GCST90006911	TRUE	reported	igd	16.7784
20	4	127309605	-0.197021	0.0459365	1.79498e-05	985	ebi-a-GCST90006911	rs17011033	G	A	0.452482	|| id:ebi-a-GCST90006911	TRUE	reported	igd	18.3954
21	4	186219495	0.491103	0.116073	2.32654e-05	985	ebi-a-GCST90006911	rs6552877	A	G	0.038947	|| id:ebi-a-GCST90006911	TRUE	reported	igd	17.9012
22	4	138050360	0.469632	0.108437	1.48481e-05	985	ebi-a-GCST90006911	rs116037477	C	T	0.042497	|| id:ebi-a-GCST90006911	TRUE	reported	igd	18.7569
23	4	77712584	0.283832	0.0685847	3.49712e-05	985	ebi-a-GCST90006911	rs35780569	T	C	0.118671	|| id:ebi-a-GCST90006911	TRUE	reported	igd	17.1265
24	4	159123611	0.235842	0.0512963	4.27307e-06	985	ebi-a-GCST90006911	rs75740599	A	G	0.252886	|| id:ebi-a-GCST90006911	TRUE	reported	igd	21.1383
25	4	6342213	0.224513	0.0532757	2.50703e-05	985	ebi-a-GCST90006911	rs4689408	T	C	0.211456	|| id:ebi-a-GCST90006911	TRUE	reported	igd	17.7593
26	5	71021096	-0.62262	0.148201	2.65534e-05	985	ebi-a-GCST90006911	rs373927203	C	T	0.024229	|| id:ebi-a-GCST90006911	TRUE	reported	igd	17.65
27	5	37128957	-0.323665	0.0755424	1.83109e-05	985	ebi-a-GCST90006911	rs116613862	A	C	0.096093	|| id:ebi-a-GCST90006911	TRUE	reported	igd	18.3573
28	5	14251976	-0.546563	0.132978	3.95367e-05	985	ebi-a-GCST90006911	rs115087630	G	A	0.027895	|| id:ebi-a-GCST90006911	TRUE	reported	igd	16.8935
29	5	59959039	-0.33677	0.0789134	1.97601e-05	985	ebi-a-GCST90006911	rs115111133	A	G	0.08808	|| id:ebi-a-GCST90006911	TRUE	reported	igd	18.2123
30	5	173175307	-0.198649	0.0484917	4.19324e-05	985	ebi-a-GCST90006911	rs10866667	T	C	0.327214	|| id:ebi-a-GCST90006911	TRUE	reported	igd	16.7818
31	5	125892038	-0.28938	0.0648113	8.00829e-06	985	ebi-a-GCST90006911	rs13166319	A	G	0.139388	|| id:ebi-a-GCST90006911	TRUE	reported	igd	19.9359
32	6	91510611	-0.908791	0.222348	4.36526e-05	985	ebi-a-GCST90006911	rs112186621	C	T	0.010042	|| id:ebi-a-GCST90006911	TRUE	reported	igd	16.7056
33	6	107850230	-0.743597	0.1673	8.80157e-06	985	ebi-a-GCST90006911	rs144038849	A	G	0.017895	|| id:ebi-a-GCST90006911	TRUE	reported	igd	19.7553
34	6	32561915	0.284762	0.0548049	2.03718e-07	985	ebi-a-GCST90006911	rs3998182	C	T	0.27555	|| id:ebi-a-GCST90006911	TRUE	reported	igd	26.9976
35	6	162760485	-0.392137	0.0852358	4.2125e-06	985	ebi-a-GCST90006911	rs571061419	A	G	0.074197	|| id:ebi-a-GCST90006911	TRUE	reported	igd	21.1656
36	6	43785741	0.53094	0.129707	4.25109e-05	985	ebi-a-GCST90006911	rs112222843	T	C	0.029381	|| id:ebi-a-GCST90006911	TRUE	reported	igd	16.7558
37	7	4222791	-0.433694	0.105642	4.03785e-05	985	ebi-a-GCST90006911	rs68014979	T	C	0.047953	|| id:ebi-a-GCST90006911	TRUE	reported	igd	16.8536
38	7	71384158	0.810447	0.190247	2.04451e-05	985	ebi-a-GCST90006911	rs7795365	G	A	0.987368	|| id:ebi-a-GCST90006911	TRUE	reported	igd	18.1474
39	8	130952111	0.334625	0.0808078	3.45804e-05	985	ebi-a-GCST90006911	rs11785995	A	G	0.07981	|| id:ebi-a-GCST90006911	TRUE	reported	igd	17.1479
40	8	108651659	0.341423	0.0836008	4.42731e-05	985	ebi-a-GCST90006911	rs34538822	G	C	0.078174	|| id:ebi-a-GCST90006911	TRUE	reported	igd	16.6788
41	8	85201629	0.44964	0.105187	1.91426e-05	985	ebi-a-GCST90006911	rs73304862	A	G	0.045645	|| id:ebi-a-GCST90006911	TRUE	reported	igd	18.2728
42	8	15111565	-0.210266	0.0452734	3.41154e-06	985	ebi-a-GCST90006911	rs6530847	A	T	0.391211	|| id:ebi-a-GCST90006911	TRUE	reported	igd	21.5701
43	8	145167622	-0.545083	0.126855	1.73217e-05	985	ebi-a-GCST90006911	rs116912343	T	C	0.032004	|| id:ebi-a-GCST90006911	TRUE	reported	igd	18.4633
44	8	1331290	0.208065	0.0504597	3.73336e-05	985	ebi-a-GCST90006911	rs7386859	A	G	0.264953	|| id:ebi-a-GCST90006911	TRUE	reported	igd	17.0023
45	8	17919031	-0.218459	0.0519313	2.59137e-05	985	ebi-a-GCST90006911	rs61108931	T	C	0.246835	|| id:ebi-a-GCST90006911	TRUE	reported	igd	17.6963
46	8	5297699	0.440549	0.102873	1.84859e-05	985	ebi-a-GCST90006911	rs184336015	C	T	0.049837	|| id:ebi-a-GCST90006911	TRUE	reported	igd	18.3394
47	8	25950732	0.591941	0.131919	7.21789e-06	985	ebi-a-GCST90006911	rs4872403	T	C	0.029412	|| id:ebi-a-GCST90006911	TRUE	reported	igd	20.1346
48	9	92117752	0.19753	0.0446638	9.75214e-06	985	ebi-a-GCST90006911	rs1571534	G	A	0.579787	|| id:ebi-a-GCST90006911	TRUE	reported	igd	19.5594
49	10	63551773	0.285547	0.0665696	1.79118e-05	985	ebi-a-GCST90006911	rs7070797	A	G	0.129905	|| id:ebi-a-GCST90006911	TRUE	reported	igd	18.3994
50	10	29384502	-0.214095	0.0518288	3.61493e-05	985	ebi-a-GCST90006911	rs4749394	G	T	0.238924	|| id:ebi-a-GCST90006911	TRUE	reported	igd	17.0636
51	10	81319354	-0.384976	0.0840329	4.62189e-06	985	ebi-a-GCST90006911	rs4268452	T	C	0.071203	|| id:ebi-a-GCST90006911	TRUE	reported	igd	20.9879
52	10	43239546	0.84501	0.206953	4.44396e-05	985	ebi-a-GCST90006911	rs11239758	C	A	0.011542	|| id:ebi-a-GCST90006911	TRUE	reported	igd	16.6717
53	10	10153040	-0.363011	0.0877375	3.51164e-05	985	ebi-a-GCST90006911	rs17147251	T	G	0.063953	|| id:ebi-a-GCST90006911	TRUE	reported	igd	17.1186
54	11	105212623	-0.583731	0.125147	3.09585e-06	985	ebi-a-GCST90006911	rs117827497	G	A	0.030462	|| id:ebi-a-GCST90006911	TRUE	reported	igd	21.7563
55	11	1606147	0.218333	0.0475038	4.30427e-06	985	ebi-a-GCST90006911	rs138363822	G	A	0.426282	|| id:ebi-a-GCST90006911	TRUE	reported	igd	21.1243
56	11	59143894	0.206316	0.0501437	3.88043e-05	985	ebi-a-GCST90006911	rs7936596	A	C	0.713203	|| id:ebi-a-GCST90006911	TRUE	reported	igd	16.9291
57	11	94351805	0.596789	0.129736	4.22474e-06	985	ebi-a-GCST90006911	rs117537486	C	G	0.03072	|| id:ebi-a-GCST90006911	TRUE	reported	igd	21.1602
58	12	39364537	0.189886	0.0464799	4.40149e-05	985	ebi-a-GCST90006911	rs61939612	T	G	0.369447	|| id:ebi-a-GCST90006911	TRUE	reported	igd	16.69
59	12	12249054	0.853572	0.202397	2.47218e-05	985	ebi-a-GCST90006911	rs11054684	G	A	0.012067	|| id:ebi-a-GCST90006911	TRUE	reported	igd	17.7857
60	12	98890443	-0.895407	0.194003	3.92292e-06	985	ebi-a-GCST90006911	rs149747348	C	G	0.013186	|| id:ebi-a-GCST90006911	TRUE	reported	igd	21.3022
61	13	26325975	-0.195527	0.048155	4.89937e-05	985	ebi-a-GCST90006911	rs992304	G	C	0.709352	|| id:ebi-a-GCST90006911	TRUE	reported	igd	16.4866
62	13	44818557	0.20825	0.0462401	6.67944e-06	985	ebi-a-GCST90006911	rs2256466	T	C	0.495087	|| id:ebi-a-GCST90006911	TRUE	reported	igd	20.283
63	13	102123887	0.233903	0.0491972	1.99031e-06	985	ebi-a-GCST90006911	rs56264437	A	G	0.603666	|| id:ebi-a-GCST90006911	TRUE	reported	igd	22.6043
64	13	80693016	-0.71361	0.156543	5.15039e-06	985	ebi-a-GCST90006911	rs117412852	A	C	0.020462	|| id:ebi-a-GCST90006911	TRUE	reported	igd	20.7804
65	14	83035365	-0.220278	0.0518092	2.12139e-05	985	ebi-a-GCST90006911	rs11852082	G	T	0.78277	|| id:ebi-a-GCST90006911	TRUE	reported	igd	18.0771
66	14	19432328	0.657223	0.144178	5.15418e-06	985	ebi-a-GCST90006911	rs28573783	G	A	0.328402	|| id:ebi-a-GCST90006911	TRUE	reported	igd	20.7791
67	14	33572699	-0.231882	0.053919	1.70373e-05	985	ebi-a-GCST90006911	rs1279333	T	G	0.803797	|| id:ebi-a-GCST90006911	TRUE	reported	igd	18.4948
68	15	90495509	0.437721	0.0864978	4.18177e-07	985	ebi-a-GCST90006911	rs11858369	G	A	0.068381	|| id:ebi-a-GCST90006911	TRUE	reported	igd	25.6085
69	15	67329936	0.431977	0.0993046	1.36129e-05	985	ebi-a-GCST90006911	rs72743403	G	A	0.050892	|| id:ebi-a-GCST90006911	TRUE	reported	igd	18.9227
70	15	40730659	-0.280956	0.0672712	2.96067e-05	985	ebi-a-GCST90006911	rs35189772	G	A	0.132272	|| id:ebi-a-GCST90006911	TRUE	reported	igd	17.4429
71	15	29887420	0.302573	0.0719061	2.57775e-05	985	ebi-a-GCST90006911	rs6495795	G	A	0.899577	|| id:ebi-a-GCST90006911	TRUE	reported	igd	17.7063
72	15	99300189	0.20556	0.0498533	3.73474e-05	985	ebi-a-GCST90006911	rs12442743	G	A	0.266486	|| id:ebi-a-GCST90006911	TRUE	reported	igd	17.0016
73	16	89317116	-0.61454	0.148087	3.3266e-05	985	ebi-a-GCST90006911	rs117711620	A	G	0.02328	|| id:ebi-a-GCST90006911	TRUE	reported	igd	17.2213
74	16	46420007	-0.731511	0.158708	4.04287e-06	985	ebi-a-GCST90006911	rs553266653	C	A	0.033679	|| id:ebi-a-GCST90006911	TRUE	reported	igd	21.2444
75	16	10974221	-0.475295	0.101815	3.03837e-06	985	ebi-a-GCST90006911	rs118006294	C	T	0.050367	|| id:ebi-a-GCST90006911	TRUE	reported	igd	21.7923
76	16	57637734	-0.355422	0.080258	9.48921e-06	985	ebi-a-GCST90006911	rs8048880	G	A	0.083421	|| id:ebi-a-GCST90006911	TRUE	reported	igd	19.6116
77	17	70488023	0.379262	0.0930988	4.62605e-05	985	ebi-a-GCST90006911	rs62071116	C	G	0.058665	|| id:ebi-a-GCST90006911	TRUE	reported	igd	16.5955
78	17	53646928	-0.366259	0.0858382	1.98244e-05	985	ebi-a-GCST90006911	rs75239923	C	T	0.073974	|| id:ebi-a-GCST90006911	TRUE	reported	igd	18.206
79	17	15856740	-0.219853	0.0529919	3.3421e-05	985	ebi-a-GCST90006911	rs2535609	A	G	0.774002	|| id:ebi-a-GCST90006911	TRUE	reported	igd	17.2126
80	18	43232274	-0.200965	0.0470155	1.91606e-05	985	ebi-a-GCST90006911	rs7243707	C	A	0.519053	|| id:ebi-a-GCST90006911	TRUE	reported	igd	18.2708
81	18	76056360	0.212997	0.052386	4.78443e-05	985	ebi-a-GCST90006911	rs13380907	A	G	0.231472	|| id:ebi-a-GCST90006911	TRUE	reported	igd	16.5317
82	18	72962809	-0.50612	0.113002	7.50412e-06	985	ebi-a-GCST90006911	rs78398930	A	G	0.04535	|| id:ebi-a-GCST90006911	TRUE	reported	igd	20.0602
83	18	56694000	-0.247084	0.0600158	3.83875e-05	985	ebi-a-GCST90006911	rs12957664	T	A	0.154989	|| id:ebi-a-GCST90006911	TRUE	reported	igd	16.9495
84	19	51321827	0.472237	0.112821	2.84269e-05	985	ebi-a-GCST90006911	rs3212842	A	G	0.038825	|| id:ebi-a-GCST90006911	TRUE	reported	igd	17.5202
85	19	49527824	0.257291	0.0607036	2.2503e-05	985	ebi-a-GCST90006911	rs55867024	G	T	0.281646	|| id:ebi-a-GCST90006911	TRUE	reported	igd	17.9647
86	19	4228626	-0.262502	0.0602531	1.3206e-05	985	ebi-a-GCST90006911	rs117831523	T	C	0.162915	|| id:ebi-a-GCST90006911	TRUE	reported	igd	18.9804
87	20	12805216	-0.83238	0.198308	2.69985e-05	985	ebi-a-GCST90006911	rs138136654	A	G	0.012834	|| id:ebi-a-GCST90006911	TRUE	reported	igd	17.6183
88	20	59064844	0.190647	0.0465405	4.19682e-05	985	ebi-a-GCST90006911	rs6064927	C	G	0.555371	|| id:ebi-a-GCST90006911	TRUE	reported	igd	16.7802
89	22	47078728	0.200608	0.0486072	3.67333e-05	985	ebi-a-GCST90006911	rs9615402	T	C	0.28754	|| id:ebi-a-GCST90006911	TRUE	reported	igd	17.0332
90	22	20629387	0.482271	0.117724	4.19247e-05	985	ebi-a-GCST90006911	rs9611301	A	G	0.327103	|| id:ebi-a-GCST90006911	TRUE	reported	igd	16.7823
