# Supplementary material for: Causal relationships of Helicobacter pylori and related gastrointestinal diseases on Type 2 diabetes: Univariable and Multivariable Mendelian randomization
Source: PLoS One. 2024 Apr 23;19(4):e0300835. doi: 10.1371/journal.pone.0300835 (PMC11037534; doi:10.1371/journal.pone.0300835)
Supplement: S1 File — SNPS for Mendelian randomization analysis after linkage imbalance and adjustment of p-values for all instrumental variables. (ZIP) [file pone.0300835.s001.zip › S1 File/Catalase.xlsx]

## Sheet: Sheet 1
	chr.exposure	pos.exposure	beta.exposure	se.exposure	pval.exposure	samplesize.exposure	id.exposure	SNP	effect_allele.exposure	other_allele.exposure	eaf.exposure	exposure	mr_keep.exposure	pval_origin.exposure	data_source.exposure	F statistics
1	1	3821782	-0.151832	0.0366002	3.34811e-05	1558	ebi-a-GCST90006912	rs11589102	A	G	0.31848	|| id:ebi-a-GCST90006912	TRUE	reported	igd	17.2092
2	1	84027617	0.14848	0.0358932	3.52298e-05	1558	ebi-a-GCST90006912	rs12404512	C	G	0.417763	|| id:ebi-a-GCST90006912	TRUE	reported	igd	17.1124
3	1	89973068	0.647784	0.148156	1.22945e-05	1558	ebi-a-GCST90006912	rs111557415	A	G	0.013789	|| id:ebi-a-GCST90006912	TRUE	reported	igd	19.1171
4	1	202171553	-0.178346	0.0424023	2.59872e-05	1558	ebi-a-GCST90006912	rs11578801	C	T	0.219344	|| id:ebi-a-GCST90006912	TRUE	reported	igd	17.6908
5	1	18772971	-0.169365	0.0376574	6.87559e-06	1558	ebi-a-GCST90006912	rs2946532	C	T	0.334021	|| id:ebi-a-GCST90006912	TRUE	reported	igd	20.2277
6	1	164660469	-0.155396	0.0373513	3.17709e-05	1558	ebi-a-GCST90006912	rs1686192	C	T	0.480427	|| id:ebi-a-GCST90006912	TRUE	reported	igd	17.3089
7	1	217736417	0.171258	0.0413389	3.43131e-05	1558	ebi-a-GCST90006912	rs11117882	G	A	0.240826	|| id:ebi-a-GCST90006912	TRUE	reported	igd	17.1626
8	1	39058118	0.189139	0.0415941	5.43501e-06	1558	ebi-a-GCST90006912	rs3011178	T	G	0.238915	|| id:ebi-a-GCST90006912	TRUE	reported	igd	20.6775
9	2	157083346	-0.771796	0.156854	8.63376e-07	1558	ebi-a-GCST90006912	rs190890483	A	G	0.012211	|| id:ebi-a-GCST90006912	TRUE	reported	igd	24.2111
10	2	52843894	0.702229	0.168322	3.02016e-05	1558	ebi-a-GCST90006912	rs147548466	G	A	0.011348	|| id:ebi-a-GCST90006912	TRUE	reported	igd	17.4051
11	2	58133048	-0.433914	0.0938646	3.7866e-06	1558	ebi-a-GCST90006912	rs72808426	T	C	0.035007	|| id:ebi-a-GCST90006912	TRUE	reported	igd	21.37
12	2	16452055	0.776521	0.168076	3.83654e-06	1558	ebi-a-GCST90006912	rs58679787	T	C	0.01117	|| id:ebi-a-GCST90006912	TRUE	reported	igd	21.3449
13	3	178211218	-0.26134	0.0643481	4.87888e-05	1558	ebi-a-GCST90006912	rs17649021	G	A	0.079553	|| id:ebi-a-GCST90006912	TRUE	reported	igd	16.4945
14	3	68210411	0.716307	0.163563	1.19009e-05	1558	ebi-a-GCST90006912	rs148104743	T	G	0.011811	|| id:ebi-a-GCST90006912	TRUE	reported	igd	19.1791
15	3	172022254	0.36669	0.0860577	2.03535e-05	1558	ebi-a-GCST90006912	rs77627141	A	G	0.044233	|| id:ebi-a-GCST90006912	TRUE	reported	igd	18.1559
16	3	187991134	0.472325	0.114916	3.95348e-05	1558	ebi-a-GCST90006912	rs78848334	A	G	0.024574	|| id:ebi-a-GCST90006912	TRUE	reported	igd	16.8935
17	3	18609345	0.164714	0.0361032	5.05953e-06	1558	ebi-a-GCST90006912	rs9838549	G	A	0.369266	|| id:ebi-a-GCST90006912	TRUE	reported	igd	20.8147
18	4	97651626	0.58992	0.140901	2.82944e-05	1558	ebi-a-GCST90006912	rs72671980	T	C	0.016161	|| id:ebi-a-GCST90006912	TRUE	reported	igd	17.529
19	4	174988271	0.189023	0.0432073	1.2154e-05	1558	ebi-a-GCST90006912	rs10520268	T	C	0.211819	|| id:ebi-a-GCST90006912	TRUE	reported	igd	19.1388
20	5	89763564	-0.452075	0.106577	2.21758e-05	1558	ebi-a-GCST90006912	rs377275176	C	G	0.029255	|| id:ebi-a-GCST90006912	TRUE	reported	igd	17.9926
21	5	76002277	-0.253058	0.0576619	1.14054e-05	1558	ebi-a-GCST90006912	rs113440882	G	A	0.106221	|| id:ebi-a-GCST90006912	TRUE	reported	igd	19.2603
22	5	141226788	0.206441	0.0501106	3.7935e-05	1558	ebi-a-GCST90006912	rs12654253	A	G	0.153741	|| id:ebi-a-GCST90006912	TRUE	reported	igd	16.972
23	5	150649153	0.170514	0.040896	3.05323e-05	1558	ebi-a-GCST90006912	rs153449	T	C	0.253979	|| id:ebi-a-GCST90006912	TRUE	reported	igd	17.3843
24	6	32632205	0.226512	0.0555804	4.59378e-05	1558	ebi-a-GCST90006912	rs9274323	T	C	0.151515	|| id:ebi-a-GCST90006912	TRUE	reported	igd	16.6088
25	6	6239417	-0.547374	0.128655	2.0944e-05	1558	ebi-a-GCST90006912	rs114384619	C	T	0.018849	|| id:ebi-a-GCST90006912	TRUE	reported	igd	18.1015
26	6	13321948	-0.158751	0.0368779	1.67148e-05	1558	ebi-a-GCST90006912	rs2496133	G	A	0.357001	|| id:ebi-a-GCST90006912	TRUE	reported	igd	18.5311
27	6	100310726	-0.159231	0.0370888	1.76092e-05	1558	ebi-a-GCST90006912	rs11759094	A	T	0.371711	|| id:ebi-a-GCST90006912	TRUE	reported	igd	18.4319
28	6	80607062	-0.174703	0.036546	1.74985e-06	1558	ebi-a-GCST90006912	rs343686	C	A	0.620724	|| id:ebi-a-GCST90006912	TRUE	reported	igd	22.8518
29	6	26335346	0.170902	0.0360891	2.18464e-06	1558	ebi-a-GCST90006912	rs6456714	G	C	0.631631	|| id:ebi-a-GCST90006912	TRUE	reported	igd	22.4255
30	6	51534932	-0.509604	0.120399	2.30967e-05	1558	ebi-a-GCST90006912	rs529091144	A	G	0.022621	|| id:ebi-a-GCST90006912	TRUE	reported	igd	17.9151
31	6	155422584	-0.330943	0.075849	1.28183e-05	1558	ebi-a-GCST90006912	rs73002995	C	T	0.057114	|| id:ebi-a-GCST90006912	TRUE	reported	igd	19.0374
32	6	162852205	-0.394576	0.0915761	1.64199e-05	1558	ebi-a-GCST90006912	rs9365424	C	A	0.039046	|| id:ebi-a-GCST90006912	TRUE	reported	igd	18.5651
33	7	29527568	0.193995	0.0461956	2.67609e-05	1558	ebi-a-GCST90006912	rs6462144	C	T	0.171429	|| id:ebi-a-GCST90006912	TRUE	reported	igd	17.6352
34	7	67207291	0.327654	0.0718434	5.09918e-06	1558	ebi-a-GCST90006912	rs79544566	A	C	0.066514	|| id:ebi-a-GCST90006912	TRUE	reported	igd	20.7997
35	7	11854879	-0.370139	0.0886352	2.96695e-05	1558	ebi-a-GCST90006912	rs17165246	C	T	0.041005	|| id:ebi-a-GCST90006912	TRUE	reported	igd	17.4388
36	7	16908379	0.45486	0.105397	1.59111e-05	1558	ebi-a-GCST90006912	rs62443942	C	T	0.029547	|| id:ebi-a-GCST90006912	TRUE	reported	igd	18.6251
37	7	52273999	-0.161929	0.0395085	4.15671e-05	1558	ebi-a-GCST90006912	rs533403723	C	T	0.705924	|| id:ebi-a-GCST90006912	TRUE	reported	igd	16.7984
38	7	148264987	-0.555536	0.10878	3.27341e-07	1558	ebi-a-GCST90006912	rs77162569	T	C	0.025229	|| id:ebi-a-GCST90006912	TRUE	reported	igd	26.0811
39	7	147283521	0.169667	0.0401066	2.33281e-05	1558	ebi-a-GCST90006912	rs66477973	T	C	0.258278	|| id:ebi-a-GCST90006912	TRUE	reported	igd	17.8963
40	8	25660099	-0.384598	0.0887805	1.47754e-05	1558	ebi-a-GCST90006912	rs17805468	C	T	0.039934	|| id:ebi-a-GCST90006912	TRUE	reported	igd	18.7663
41	8	140272411	-0.566112	0.129484	1.23072e-05	1558	ebi-a-GCST90006912	rs118112652	T	C	0.017693	|| id:ebi-a-GCST90006912	TRUE	reported	igd	19.1149
42	8	132922644	0.662396	0.149998	1.00524e-05	1558	ebi-a-GCST90006912	rs71526227	C	G	0.014117	|| id:ebi-a-GCST90006912	TRUE	reported	igd	19.5013
43	9	18712304	-0.181016	0.0411603	1.0934e-05	1558	ebi-a-GCST90006912	rs144257699	C	T	0.751027	|| id:ebi-a-GCST90006912	TRUE	reported	igd	19.3409
44	9	98406181	-0.16177	0.0388128	3.07334e-05	1558	ebi-a-GCST90006912	rs7027192	T	C	0.28909	|| id:ebi-a-GCST90006912	TRUE	reported	igd	17.3718
45	9	24815436	-0.151466	0.0367984	3.85345e-05	1558	ebi-a-GCST90006912	rs7863132	T	C	0.538199	|| id:ebi-a-GCST90006912	TRUE	reported	igd	16.9423
46	9	87792261	0.316621	0.0770786	3.99503e-05	1558	ebi-a-GCST90006912	rs17421554	C	A	0.053964	|| id:ebi-a-GCST90006912	TRUE	reported	igd	16.8738
47	9	107564676	0.415109	0.0997824	3.18053e-05	1558	ebi-a-GCST90006912	rs1999431	C	T	0.032523	|| id:ebi-a-GCST90006912	TRUE	reported	igd	17.3068
48	10	124162495	0.491943	0.116203	2.30096e-05	1558	ebi-a-GCST90006912	rs117345836	G	A	0.023263	|| id:ebi-a-GCST90006912	TRUE	reported	igd	17.9223
49	10	75058569	-0.585823	0.142335	3.85842e-05	1558	ebi-a-GCST90006912	rs140197525	C	T	0.0158	|| id:ebi-a-GCST90006912	TRUE	reported	igd	16.9398
50	10	97509881	-0.236359	0.0537619	1.10058e-05	1558	ebi-a-GCST90006912	rs7923971	C	G	0.12459	|| id:ebi-a-GCST90006912	TRUE	reported	igd	19.3284
51	10	71716528	0.353151	0.0851918	3.39266e-05	1558	ebi-a-GCST90006912	rs71480624	C	T	0.045093	|| id:ebi-a-GCST90006912	TRUE	reported	igd	17.184
52	11	97380590	0.320125	0.0769113	3.15101e-05	1558	ebi-a-GCST90006912	rs75273801	T	C	0.054063	|| id:ebi-a-GCST90006912	TRUE	reported	igd	17.3244
53	11	59973985	-0.205817	0.0503133	4.30081e-05	1558	ebi-a-GCST90006912	rs10897015	C	T	0.578266	|| id:ebi-a-GCST90006912	TRUE	reported	igd	16.7339
54	11	86599174	0.16076	0.0377885	2.09788e-05	1558	ebi-a-GCST90006912	rs60423584	A	C	0.661972	|| id:ebi-a-GCST90006912	TRUE	reported	igd	18.0983
55	11	80641424	-0.148755	0.0349804	2.11388e-05	1558	ebi-a-GCST90006912	rs2888607	C	G	0.568197	|| id:ebi-a-GCST90006912	TRUE	reported	igd	18.084
56	12	99510391	0.43671	0.0972094	7.04012e-06	1558	ebi-a-GCST90006912	rs111550237	T	C	0.032765	|| id:ebi-a-GCST90006912	TRUE	reported	igd	20.1823
57	12	129989087	0.332529	0.0781873	2.1095e-05	1558	ebi-a-GCST90006912	rs12229184	C	T	0.054426	|| id:ebi-a-GCST90006912	TRUE	reported	igd	18.0878
58	12	117749055	0.155911	0.035391	1.05604e-05	1558	ebi-a-GCST90006912	rs17584270	G	T	0.519879	|| id:ebi-a-GCST90006912	TRUE	reported	igd	19.4074
59	13	46749781	-0.394124	0.0851199	3.65275e-06	1558	ebi-a-GCST90006912	rs17647677	C	T	0.041284	|| id:ebi-a-GCST90006912	TRUE	reported	igd	21.439
60	13	24382345	-0.577208	0.133073	1.44085e-05	1558	ebi-a-GCST90006912	rs375152512	T	C	0.017785	|| id:ebi-a-GCST90006912	TRUE	reported	igd	18.8142
61	14	56673651	0.617951	0.149954	3.77346e-05	1558	ebi-a-GCST90006912	rs72714391	G	A	0.013676	|| id:ebi-a-GCST90006912	TRUE	reported	igd	16.9821
62	14	33095049	-0.197935	0.0421097	2.59591e-06	1558	ebi-a-GCST90006912	rs927062	G	A	0.213718	|| id:ebi-a-GCST90006912	TRUE	reported	igd	22.0943
63	14	19488019	0.667161	0.163477	4.48281e-05	1558	ebi-a-GCST90006912	rs368892423	G	A	0.03626	|| id:ebi-a-GCST90006912	TRUE	reported	igd	16.6551
64	15	62407863	-0.160294	0.0360952	8.96025e-06	1558	ebi-a-GCST90006912	rs11630761	A	G	0.380528	|| id:ebi-a-GCST90006912	TRUE	reported	igd	19.7213
65	15	52987703	0.495137	0.119553	3.44937e-05	1558	ebi-a-GCST90006912	rs8043101	T	C	0.022623	|| id:ebi-a-GCST90006912	TRUE	reported	igd	17.1526
66	15	78322871	-0.642035	0.151807	2.34428e-05	1558	ebi-a-GCST90006912	rs189623666	A	G	0.013825	|| id:ebi-a-GCST90006912	TRUE	reported	igd	17.8868
67	15	59508080	0.517154	0.124858	3.44366e-05	1558	ebi-a-GCST90006912	rs78079546	A	C	0.020642	|| id:ebi-a-GCST90006912	TRUE	reported	igd	17.1556
68	16	25837192	-0.839947	0.175759	1.76202e-06	1558	ebi-a-GCST90006912	rs147016571	G	A	0.010184	|| id:ebi-a-GCST90006912	TRUE	reported	igd	22.8386
69	17	65542540	-0.145278	0.0356939	4.69927e-05	1558	ebi-a-GCST90006912	rs2706692	C	T	0.606734	|| id:ebi-a-GCST90006912	TRUE	reported	igd	16.5658
70	17	11678074	-0.392133	0.0934563	2.71794e-05	1558	ebi-a-GCST90006912	rs11871363	A	G	0.036721	|| id:ebi-a-GCST90006912	TRUE	reported	igd	17.6056
71	18	14182085	-0.234813	0.0552451	2.13403e-05	1558	ebi-a-GCST90006912	rs12969644	G	T	0.161634	|| id:ebi-a-GCST90006912	TRUE	reported	igd	18.0658
72	18	55608687	-0.592102	0.142342	3.18625e-05	1558	ebi-a-GCST90006912	rs62093044	T	C	0.015957	|| id:ebi-a-GCST90006912	TRUE	reported	igd	17.3032
73	18	2965653	-0.146768	0.0360328	4.63778e-05	1558	ebi-a-GCST90006912	rs1784754	A	G	0.605177	|| id:ebi-a-GCST90006912	TRUE	reported	igd	16.5908
74	18	68490281	0.548198	0.133305	3.91616e-05	1558	ebi-a-GCST90006912	rs115278080	C	T	0.018224	|| id:ebi-a-GCST90006912	TRUE	reported	igd	16.9115
75	19	45651237	-0.278163	0.0629213	9.83332e-06	1558	ebi-a-GCST90006912	rs113321260	A	G	0.084707	|| id:ebi-a-GCST90006912	TRUE	reported	igd	19.5435
76	19	777436	0.354089	0.0871738	4.86811e-05	1558	ebi-a-GCST90006912	rs12975060	T	C	0.94783	|| id:ebi-a-GCST90006912	TRUE	reported	igd	16.4988
77	19	53811964	-0.162372	0.0392941	3.59261e-05	1558	ebi-a-GCST90006912	rs10403103	C	T	0.285387	|| id:ebi-a-GCST90006912	TRUE	reported	igd	17.0753
78	20	3046312	0.244551	0.0596273	4.10781e-05	1558	ebi-a-GCST90006912	rs59478431	C	T	0.09502	|| id:ebi-a-GCST90006912	TRUE	reported	igd	16.8209
79	21	22807340	0.653963	0.155447	2.58815e-05	1558	ebi-a-GCST90006912	rs200389011	C	A	0.013778	|| id:ebi-a-GCST90006912	TRUE	reported	igd	17.6987
80	22	26245833	0.192024	0.0458557	2.81975e-05	1558	ebi-a-GCST90006912	rs2748236	G	A	0.824885	|| id:ebi-a-GCST90006912	TRUE	reported	igd	17.5358
