# Supplementary material for: Causal relationships of Helicobacter pylori and related gastrointestinal diseases on Type 2 diabetes: Univariable and Multivariable Mendelian randomization
Source: PLoS One. 2024 Apr 23;19(4):e0300835. doi: 10.1371/journal.pone.0300835 (PMC11037534; doi:10.1371/journal.pone.0300835)
Supplement: S1 File — SNPS for Mendelian randomization analysis after linkage imbalance and adjustment of p-values for all instrumental variables. (ZIP) [file pone.0300835.s001.zip › S1 File/Chronic gastritis.xlsx]

## Sheet: Sheet 1
	beta.exposure	pval.exposure	pos.exposure	se.exposure	samplesize.exposure	chr.exposure	id.exposure	SNP	effect_allele.exposure	other_allele.exposure	eaf.exposure	exposure	mr_keep.exposure	pval_origin.exposure	data_source.exposure	F statistics
1	0.2531	4.57804e-05	177427101	0.0621		1	finn-b-K11_CHRONGASTR	rs11579578	T	G	0.027	|| id:finn-b-K11_CHRONGASTR	TRUE	reported	igd	16.6112
2	0.5434	1.61499e-06	192865524	0.1133		1	finn-b-K11_CHRONGASTR	rs114144504	A	G	0.009199	|| id:finn-b-K11_CHRONGASTR	TRUE	reported	igd	23.0027
3	0.1557	4.19295e-06	233754556	0.0338		1	finn-b-K11_CHRONGASTR	rs61824268	A	G	0.1093	|| id:finn-b-K11_CHRONGASTR	TRUE	reported	igd	21.2199
4	0.6316	3.53403e-05	64085112	0.1527		1	finn-b-K11_CHRONGASTR	rs76822064	A	G	0.004687	|| id:finn-b-K11_CHRONGASTR	TRUE	reported	igd	17.1083
5	0.445	5.78802e-06	61259727	0.0981		1	finn-b-K11_CHRONGASTR	rs114514710	G	A	0.01264	|| id:finn-b-K11_CHRONGASTR	TRUE	reported	igd	20.577
6	0.2014	2.39199e-05	62024638	0.0477		1	finn-b-K11_CHRONGASTR	rs56009881	C	G	0.04948	|| id:finn-b-K11_CHRONGASTR	TRUE	reported	igd	17.8272
7	-0.1267	1.01801e-05	114377568	0.0287		1	finn-b-K11_CHRONGASTR	rs2476601	G	A	0.8512	|| id:finn-b-K11_CHRONGASTR	TRUE	reported	igd	19.489
8	0.1134	1.55299e-05	39207381	0.0262		1	finn-b-K11_CHRONGASTR	rs66516004	A	T	0.1974	|| id:finn-b-K11_CHRONGASTR	TRUE	reported	igd	18.7337
9	-0.1531	2.17801e-05	143291098	0.0361		2	finn-b-K11_CHRONGASTR	rs146280263	A	G	0.09297	|| id:finn-b-K11_CHRONGASTR	TRUE	reported	igd	17.9861
10	0.0907	3.96497e-05	40569746	0.0221		2	finn-b-K11_CHRONGASTR	rs4521092	T	C	0.3286	|| id:finn-b-K11_CHRONGASTR	TRUE	reported	igd	16.8434
11	0.2216	9.16896e-06	1950897	0.05		2	finn-b-K11_CHRONGASTR	rs13417303	T	C	0.04359	|| id:finn-b-K11_CHRONGASTR	TRUE	reported	igd	19.6426
12	0.1986	3.02803e-05	76594663	0.0476		3	finn-b-K11_CHRONGASTR	rs17738481	A	G	0.04913	|| id:finn-b-K11_CHRONGASTR	TRUE	reported	igd	17.4078
13	-0.1966	1.34602e-05	1574111	0.0452		3	finn-b-K11_CHRONGASTR	rs73001654	T	A	0.05566	|| id:finn-b-K11_CHRONGASTR	TRUE	reported	igd	18.9187
14	0.2609	2.305e-05	112985622	0.0616		3	finn-b-K11_CHRONGASTR	rs17320535	C	T	0.02943	|| id:finn-b-K11_CHRONGASTR	TRUE	reported	igd	17.9385
15	-0.1623	8.65805e-06	36794956	0.0365		3	finn-b-K11_CHRONGASTR	rs1858009	G	C	0.08871	|| id:finn-b-K11_CHRONGASTR	TRUE	reported	igd	19.772
16	0.1884	8.43704e-07	146234269	0.0383		3	finn-b-K11_CHRONGASTR	rs343321	G	A	0.9187	|| id:finn-b-K11_CHRONGASTR	TRUE	reported	igd	24.1972
17	0.1137	3.10299e-05	113669410	0.0273		3	finn-b-K11_CHRONGASTR	rs34548799	C	T	0.1722	|| id:finn-b-K11_CHRONGASTR	TRUE	reported	igd	17.3459
18	-0.0939	3.56796e-05	141844744	0.0227		3	finn-b-K11_CHRONGASTR	rs6766730	A	T	0.2848	|| id:finn-b-K11_CHRONGASTR	TRUE	reported	igd	17.1112
19	-0.121	3.82904e-06	195596237	0.0262		3	finn-b-K11_CHRONGASTR	rs62283330	A	G	0.1969	|| id:finn-b-K11_CHRONGASTR	TRUE	reported	igd	21.3289
20	0.0969	2.96497e-06	17544700	0.0207		4	finn-b-K11_CHRONGASTR	rs978276	C	G	0.4194	|| id:finn-b-K11_CHRONGASTR	TRUE	reported	igd	21.9133
21	0.6363	4.01402e-05	66583319	0.155		4	finn-b-K11_CHRONGASTR	rs149221804	G	A	0.004576	|| id:finn-b-K11_CHRONGASTR	TRUE	reported	igd	16.8523
22	-0.3347	5.50301e-06	156116349	0.0737		4	finn-b-K11_CHRONGASTR	rs62325691	C	T	0.02074	|| id:finn-b-K11_CHRONGASTR	TRUE	reported	igd	20.6242
23	0.2432	6.82402e-06	4842242	0.0541		4	finn-b-K11_CHRONGASTR	rs76990853	T	C	0.03754	|| id:finn-b-K11_CHRONGASTR	TRUE	reported	igd	20.2084
24	0.1361	3.42397e-05	87104604	0.0328		5	finn-b-K11_CHRONGASTR	rs10063127	T	C	0.1092	|| id:finn-b-K11_CHRONGASTR	TRUE	reported	igd	17.2174
25	0.0853	3.24101e-05	120857197	0.0205		5	finn-b-K11_CHRONGASTR	rs4895314	G	A	0.4601	|| id:finn-b-K11_CHRONGASTR	TRUE	reported	igd	17.3137
26	0.2727	1.16501e-05	1747043	0.0622		5	finn-b-K11_CHRONGASTR	rs62336001	T	G	0.02937	|| id:finn-b-K11_CHRONGASTR	TRUE	reported	igd	19.2216
27	0.0981	2.53099e-05	99097038	0.0233		5	finn-b-K11_CHRONGASTR	rs73141406	T	G	0.2619	|| id:finn-b-K11_CHRONGASTR	TRUE	reported	igd	17.7266
28	-0.1291	8.41899e-06	168658787	0.029		5	finn-b-K11_CHRONGASTR	rs78130214	A	G	0.1493	|| id:finn-b-K11_CHRONGASTR	TRUE	reported	igd	19.8178
29	0.599	8.25392e-06	74032016	0.1344		5	finn-b-K11_CHRONGASTR	rs114852633	T	A	0.007314	|| id:finn-b-K11_CHRONGASTR	TRUE	reported	igd	19.8635
30	0.2729	2.33701e-05	10544905	0.0645		5	finn-b-K11_CHRONGASTR	rs76845127	T	C	0.02571	|| id:finn-b-K11_CHRONGASTR	TRUE	reported	igd	17.9014
31	0.2248	6.01395e-06	30333300	0.0497		6	finn-b-K11_CHRONGASTR	rs145716652	G	C	0.0461	|| id:finn-b-K11_CHRONGASTR	TRUE	reported	igd	20.4588
32	-0.0942	3.12997e-05	6562765	0.0226		6	finn-b-K11_CHRONGASTR	rs649248	T	C	0.7127	|| id:finn-b-K11_CHRONGASTR	TRUE	reported	igd	17.3734
33	0.2638	7.36004e-07	73952326	0.0533		6	finn-b-K11_CHRONGASTR	rs142837568	C	T	0.03933	|| id:finn-b-K11_CHRONGASTR	TRUE	reported	igd	24.496
34	0.3194	3.27303e-05	156282799	0.0769		6	finn-b-K11_CHRONGASTR	rs79760479	T	A	0.01954	|| id:finn-b-K11_CHRONGASTR	TRUE	reported	igd	17.2511
35	-0.1554	1.43301e-05	62780513	0.0358		6	finn-b-K11_CHRONGASTR	rs144259799	T	C	0.09309	|| id:finn-b-K11_CHRONGASTR	TRUE	reported	igd	18.8424
36	-0.1559	2.89601e-05	92550712	0.0373		6	finn-b-K11_CHRONGASTR	rs113360155	G	A	0.08248	|| id:finn-b-K11_CHRONGASTR	TRUE	reported	igd	17.4693
37	0.1163	3.766e-05	3232907	0.0282		7	finn-b-K11_CHRONGASTR	rs10270339	G	A	0.1565	|| id:finn-b-K11_CHRONGASTR	TRUE	reported	igd	17.0083
38	0.3694	1.46599e-05	124274025	0.0852		7	finn-b-K11_CHRONGASTR	rs138991434	T	G	0.01477	|| id:finn-b-K11_CHRONGASTR	TRUE	reported	igd	18.7981
39	-0.1146	2.70901e-05	70516971	0.0273		7	finn-b-K11_CHRONGASTR	rs58407471	A	C	0.1739	|| id:finn-b-K11_CHRONGASTR	TRUE	reported	igd	17.6215
40	-0.526	1.66001e-05	35372303	0.1221		7	finn-b-K11_CHRONGASTR	rs235399	T	C	0.9921	|| id:finn-b-K11_CHRONGASTR	TRUE	reported	igd	18.5584
41	0.4326	4.78895e-05	8377330	0.1064		7	finn-b-K11_CHRONGASTR	rs150801615	T	G	0.009619	|| id:finn-b-K11_CHRONGASTR	TRUE	reported	igd	16.5306
42	0.3991	6.33301e-06	21790538	0.0884		8	finn-b-K11_CHRONGASTR	rs111423483	A	G	0.01468	|| id:finn-b-K11_CHRONGASTR	TRUE	reported	igd	20.3826
43	-0.0838	4.27199e-05	21469061	0.0205		8	finn-b-K11_CHRONGASTR	rs6986039	T	G	0.4777	|| id:finn-b-K11_CHRONGASTR	TRUE	reported	igd	16.7101
44	0.1855	3.98502e-05	10615620	0.0451		8	finn-b-K11_CHRONGASTR	rs10110681	T	G	0.05556	|| id:finn-b-K11_CHRONGASTR	TRUE	reported	igd	16.9174
45	1.2472	4.78101e-05	7015686	0.3067		8	finn-b-K11_CHRONGASTR	rs180776223	T	G	0.001454	|| id:finn-b-K11_CHRONGASTR	TRUE	reported	igd	16.5365
46	-0.0883	4.95599e-05	72970576	0.0218		8	finn-b-K11_CHRONGASTR	rs3779753	C	T	0.3306	|| id:finn-b-K11_CHRONGASTR	TRUE	reported	igd	16.4062
47	0.2491	2.524e-06	53811218	0.0529		8	finn-b-K11_CHRONGASTR	rs138796263	T	G	0.04113	|| id:finn-b-K11_CHRONGASTR	TRUE	reported	igd	22.1736
48	-0.0967	2.537e-06	22358625	0.0205		9	finn-b-K11_CHRONGASTR	rs7871660	T	C	0.4815	|| id:finn-b-K11_CHRONGASTR	TRUE	reported	igd	22.2508
49	-0.2706	5.47898e-06	93093408	0.0595		9	finn-b-K11_CHRONGASTR	rs76212331	C	T	0.03143	|| id:finn-b-K11_CHRONGASTR	TRUE	reported	igd	20.6834
50	0.0893	2.86497e-05	36816714	0.0213		9	finn-b-K11_CHRONGASTR	rs2800256	G	T	0.6354	|| id:finn-b-K11_CHRONGASTR	TRUE	reported	igd	17.577
51	0.2895	2.20298e-05	6356656	0.0682		10	finn-b-K11_CHRONGASTR	rs117249483	T	A	0.02431	|| id:finn-b-K11_CHRONGASTR	TRUE	reported	igd	18.0189
52	-0.1336	5.74804e-06	9625344	0.0295		10	finn-b-K11_CHRONGASTR	rs146713972	A	C	0.1435	|| id:finn-b-K11_CHRONGASTR	TRUE	reported	igd	20.5102
53	0.2787	1.77501e-05	36279592	0.065		11	finn-b-K11_CHRONGASTR	rs73441373	T	C	0.02519	|| id:finn-b-K11_CHRONGASTR	TRUE	reported	igd	18.3843
54	0.1458	4.84005e-05	76884503	0.0359		11	finn-b-K11_CHRONGASTR	rs116858861	A	T	0.09242	|| id:finn-b-K11_CHRONGASTR	TRUE	reported	igd	16.494
55	0.0943	4.09402e-05	105567758	0.023		11	finn-b-K11_CHRONGASTR	rs12790131	A	G	0.2704	|| id:finn-b-K11_CHRONGASTR	TRUE	reported	igd	16.81
56	-0.152	4.91496e-06	11193772	0.0333		11	finn-b-K11_CHRONGASTR	rs870354	C	G	0.108	|| id:finn-b-K11_CHRONGASTR	TRUE	reported	igd	20.8352
57	0.0895	3.26896e-05	111287157	0.0215		11	finn-b-K11_CHRONGASTR	rs4415806	C	T	0.3417	|| id:finn-b-K11_CHRONGASTR	TRUE	reported	igd	17.3288
58	0.1407	4.45605e-05	2598615	0.0345		12	finn-b-K11_CHRONGASTR	rs17801265	A	G	0.09971	|| id:finn-b-K11_CHRONGASTR	TRUE	reported	igd	16.6322
59	0.1932	3.89099e-06	31564129	0.0418		12	finn-b-K11_CHRONGASTR	rs112818023	T	C	0.06507	|| id:finn-b-K11_CHRONGASTR	TRUE	reported	igd	21.363
60	-0.1796	7.48497e-06	44309919	0.0401		12	finn-b-K11_CHRONGASTR	rs4768544	A	C	0.9286	|| id:finn-b-K11_CHRONGASTR	TRUE	reported	igd	20.0597
61	0.9025	3.37598e-05	13448436	0.2176		12	finn-b-K11_CHRONGASTR	rs118182691	T	C	0.002514	|| id:finn-b-K11_CHRONGASTR	TRUE	reported	igd	17.2019
62	0.2633	3.25799e-05	74904161	0.0634		13	finn-b-K11_CHRONGASTR	rs138930909	A	G	0.02764	|| id:finn-b-K11_CHRONGASTR	TRUE	reported	igd	17.2474
63	0.335	4.338e-05	57400205	0.0819		13	finn-b-K11_CHRONGASTR	rs145044284	A	G	0.01611	|| id:finn-b-K11_CHRONGASTR	TRUE	reported	igd	16.731
64	-0.2557	3.84999e-05	24616619	0.0621		13	finn-b-K11_CHRONGASTR	rs28489922	T	C	0.02789	|| id:finn-b-K11_CHRONGASTR	TRUE	reported	igd	16.9542
65	0.1158	3.11e-05	91610964	0.0278		13	finn-b-K11_CHRONGASTR	rs7983128	C	A	0.8398	|| id:finn-b-K11_CHRONGASTR	TRUE	reported	igd	17.3511
66	-0.1	2.18902e-06	20433207	0.0211		14	finn-b-K11_CHRONGASTR	rs6572989	T	C	0.3905	|| id:finn-b-K11_CHRONGASTR	TRUE	reported	igd	22.4613
67	0.3079	2.13998e-05	42700702	0.0724		14	finn-b-K11_CHRONGASTR	rs80216615	T	G	0.02093	|| id:finn-b-K11_CHRONGASTR	TRUE	reported	igd	18.086
68	-0.2871	2.64101e-05	73463854	0.0683		15	finn-b-K11_CHRONGASTR	rs140657546	C	A	0.02443	|| id:finn-b-K11_CHRONGASTR	TRUE	reported	igd	17.6695
69	0.0977	7.41208e-06	898328	0.0218		16	finn-b-K11_CHRONGASTR	rs4984943	G	A	0.6602	|| id:finn-b-K11_CHRONGASTR	TRUE	reported	igd	20.0852
70	-0.0986	1.71002e-05	49872871	0.0229		16	finn-b-K11_CHRONGASTR	rs67903834	C	T	0.7235	|| id:finn-b-K11_CHRONGASTR	TRUE	reported	igd	18.5389
71	0.5081	3.16403e-05	66858525	0.1221		16	finn-b-K11_CHRONGASTR	rs117973566	C	T	0.007426	|| id:finn-b-K11_CHRONGASTR	TRUE	reported	igd	17.3168
72	0.0873	4.86698e-05	29977436	0.0215		17	finn-b-K11_CHRONGASTR	rs9890065	A	G	0.3487	|| id:finn-b-K11_CHRONGASTR	TRUE	reported	igd	16.4874
73	0.1548	1.85302e-05	73832384	0.0361		17	finn-b-K11_CHRONGASTR	rs74410877	T	C	0.0878	|| id:finn-b-K11_CHRONGASTR	TRUE	reported	igd	18.3877
74	0.7877	1.91801e-05	63270734	0.1843		17	finn-b-K11_CHRONGASTR	rs142416195	C	T	0.003863	|| id:finn-b-K11_CHRONGASTR	TRUE	reported	igd	18.2672
75	0.1383	3.54699e-05	27059519	0.0334		17	finn-b-K11_CHRONGASTR	rs72847554	A	G	0.1044	|| id:finn-b-K11_CHRONGASTR	TRUE	reported	igd	17.1456
76	0.1606	2.87899e-05	49230406	0.0384		17	finn-b-K11_CHRONGASTR	rs74449526	T	A	0.0787	|| id:finn-b-K11_CHRONGASTR	TRUE	reported	igd	17.4916
77	-0.1755	4.61998e-05	61672368	0.0431		18	finn-b-K11_CHRONGASTR	rs113205095	G	A	0.06016	|| id:finn-b-K11_CHRONGASTR	TRUE	reported	igd	16.5806
78	0.1146	3.38197e-05	75403227	0.0277		18	finn-b-K11_CHRONGASTR	rs484880	A	G	0.8342	|| id:finn-b-K11_CHRONGASTR	TRUE	reported	igd	17.1163
79	0.1023	1.94299e-05	39395331	0.024		19	finn-b-K11_CHRONGASTR	rs11879872	C	T	0.2443	|| id:finn-b-K11_CHRONGASTR	TRUE	reported	igd	18.1689
80	0.386	3.88499e-05	12359664	0.0938		20	finn-b-K11_CHRONGASTR	rs112556812	T	C	0.01285	|| id:finn-b-K11_CHRONGASTR	TRUE	reported	igd	16.9344
81	0.0984	6.85599e-06	42706298	0.0219		20	finn-b-K11_CHRONGASTR	rs6017259	G	A	0.664	|| id:finn-b-K11_CHRONGASTR	TRUE	reported	igd	20.1884
82	0.1087	4.22902e-05	11538355	0.0265		20	finn-b-K11_CHRONGASTR	rs57223474	C	T	0.1853	|| id:finn-b-K11_CHRONGASTR	TRUE	reported	igd	16.8255
83	0.0849	4.02004e-05	58155800	0.0207		20	finn-b-K11_CHRONGASTR	rs4812110	A	G	0.4581	|| id:finn-b-K11_CHRONGASTR	TRUE	reported	igd	16.8219
84	0.1402	1.96499e-05	44154673	0.0328		21	finn-b-K11_CHRONGASTR	rs2269155	A	G	0.1088	|| id:finn-b-K11_CHRONGASTR	TRUE	reported	igd	18.2704
