# Supplementary material for: Causal relationships of Helicobacter pylori and related gastrointestinal diseases on Type 2 diabetes: Univariable and Multivariable Mendelian randomization
Source: PLoS One. 2024 Apr 23;19(4):e0300835. doi: 10.1371/journal.pone.0300835 (PMC11037534; doi:10.1371/journal.pone.0300835)
Supplement: S1 File — SNPS for Mendelian randomization analysis after linkage imbalance and adjustment of p-values for all instrumental variables. (ZIP) [file pone.0300835.s001.zip › S1 File/Gastroduodenal ulcer.xlsx]

## Sheet: Sheet 1
	pval.exposure	se.exposure	samplesize.exposure	chr.exposure	pos.exposure	beta.exposure	id.exposure	SNP	effect_allele.exposure	other_allele.exposure	eaf.exposure	exposure	mr_keep.exposure	pval_origin.exposure	data_source.exposure	F statistics
1	9.63807e-06	0.0421		1	243544330	0.1862	finn-b-K11_GASTRODUOULC	rs72759851	T	C	0.07569	|| id:finn-b-K11_GASTRODUOULC	TRUE	reported	igd	19.5612
2	3.82103e-06	0.0265		1	160651750	0.1224	finn-b-K11_GASTRODUOULC	rs10489636	G	A	0.2302	|| id:finn-b-K11_GASTRODUOULC	TRUE	reported	igd	21.3339
3	3.21403e-06	0.0597		1	54937401	0.2779	finn-b-K11_GASTRODUOULC	rs72668207	A	G	0.03724	|| id:finn-b-K11_GASTRODUOULC	TRUE	reported	igd	21.6685
4	3.28299e-06	0.0236		1	162882557	0.1097	finn-b-K11_GASTRODUOULC	rs11811645	T	C	0.3227	|| id:finn-b-K11_GASTRODUOULC	TRUE	reported	igd	21.6067
5	2.16601e-05	0.1582		1	115980454	0.6717	finn-b-K11_GASTRODUOULC	rs11588681	G	T	0.005454	|| id:finn-b-K11_GASTRODUOULC	TRUE	reported	igd	18.0276
6	2.25201e-05	0.0522		1	22534333	-0.2214	finn-b-K11_GASTRODUOULC	rs3765341	A	G	0.04807	|| id:finn-b-K11_GASTRODUOULC	TRUE	reported	igd	17.9893
7	1.448e-06	0.1455		1	205921286	0.701	finn-b-K11_GASTRODUOULC	rs61815467	A	G	0.006842	|| id:finn-b-K11_GASTRODUOULC	TRUE	reported	igd	23.2119
8	2.813e-05	0.0326		2	220724605	0.1366	finn-b-K11_GASTRODUOULC	rs4674461	G	A	0.8676	|| id:finn-b-K11_GASTRODUOULC	TRUE	reported	igd	17.5576
9	1.13399e-05	0.2948		2	20221995	1.2942	finn-b-K11_GASTRODUOULC	rs140039279	T	C	0.001664	|| id:finn-b-K11_GASTRODUOULC	TRUE	reported	igd	19.2729
10	4.16898e-05	0.0913		2	240308015	-0.3742	finn-b-K11_GASTRODUOULC	rs74003976	A	G	0.01524	|| id:finn-b-K11_GASTRODUOULC	TRUE	reported	igd	16.7983
11	3.17702e-05	0.0266		2	3836859	0.1106	finn-b-K11_GASTRODUOULC	rs73146833	G	T	0.2211	|| id:finn-b-K11_GASTRODUOULC	TRUE	reported	igd	17.2881
12	3.61601e-05	0.0299		2	142559688	0.1237	finn-b-K11_GASTRODUOULC	rs1567308	A	G	0.1627	|| id:finn-b-K11_GASTRODUOULC	TRUE	reported	igd	17.1158
13	4.43701e-05	0.0285		3	20071537	-0.1165	finn-b-K11_GASTRODUOULC	rs2929342	T	G	0.1888	|| id:finn-b-K11_GASTRODUOULC	TRUE	reported	igd	16.7094
14	4.128e-05	0.1608		3	65704046	0.6595	finn-b-K11_GASTRODUOULC	rs143144083	T	C	0.005334	|| id:finn-b-K11_GASTRODUOULC	TRUE	reported	igd	16.8212
15	2.80802e-06	0.0497		3	3563462	0.2327	finn-b-K11_GASTRODUOULC	rs79240004	G	A	0.06231	|| id:finn-b-K11_GASTRODUOULC	TRUE	reported	igd	21.922
16	6.77798e-06	0.0615		3	175738673	0.2768	finn-b-K11_GASTRODUOULC	rs183073399	A	G	0.03507	|| id:finn-b-K11_GASTRODUOULC	TRUE	reported	igd	20.2573
17	7.05505e-06	0.0256		3	149053824	-0.1151	finn-b-K11_GASTRODUOULC	rs13100290	A	G	0.2472	|| id:finn-b-K11_GASTRODUOULC	TRUE	reported	igd	20.2149
18	2.98497e-05	0.0227		3	83923914	-0.0948	finn-b-K11_GASTRODUOULC	rs55850451	G	A	0.3838	|| id:finn-b-K11_GASTRODUOULC	TRUE	reported	igd	17.4407
19	4.53096e-05	0.0338		4	186593046	0.1379	finn-b-K11_GASTRODUOULC	rs79695575	G	A	0.1282	|| id:finn-b-K11_GASTRODUOULC	TRUE	reported	igd	16.6454
20	2.56602e-05	0.3637		4	94921888	1.5309	finn-b-K11_GASTRODUOULC	rs280106	C	A	0.001104	|| id:finn-b-K11_GASTRODUOULC	TRUE	reported	igd	17.7177
21	3.23497e-05	0.0742		4	126088249	0.3082	finn-b-K11_GASTRODUOULC	rs62323134	T	C	0.02354	|| id:finn-b-K11_GASTRODUOULC	TRUE	reported	igd	17.2527
22	4.50599e-05	0.0403		4	133751901	-0.1643	finn-b-K11_GASTRODUOULC	rs142185567	G	A	0.08403	|| id:finn-b-K11_GASTRODUOULC	TRUE	reported	igd	16.6213
23	3.45597e-05	0.0594		4	31182349	0.246	finn-b-K11_GASTRODUOULC	rs11933475	C	T	0.03663	|| id:finn-b-K11_GASTRODUOULC	TRUE	reported	igd	17.1513
24	1.26e-05	0.1229		4	71519736	0.5365	finn-b-K11_GASTRODUOULC	rs78904157	C	T	0.009047	|| id:finn-b-K11_GASTRODUOULC	TRUE	reported	igd	19.0562
25	2.38699e-05	0.0949		4	21613063	-0.401	finn-b-K11_GASTRODUOULC	rs141066122	T	C	0.014	|| id:finn-b-K11_GASTRODUOULC	TRUE	reported	igd	17.8549
26	7.25404e-06	0.0624		5	8924619	-0.2798	finn-b-K11_GASTRODUOULC	rs139777862	A	C	0.03607	|| id:finn-b-K11_GASTRODUOULC	TRUE	reported	igd	20.106
27	1.133e-05	0.0504		5	28013382	0.2212	finn-b-K11_GASTRODUOULC	rs114125415	T	C	0.0525	|| id:finn-b-K11_GASTRODUOULC	TRUE	reported	igd	19.2623
28	2.979e-05	0.0283		5	16661569	0.1183	finn-b-K11_GASTRODUOULC	rs153202	A	G	0.1894	|| id:finn-b-K11_GASTRODUOULC	TRUE	reported	igd	17.4742
29	3.49897e-05	0.0608		5	52289377	0.2518	finn-b-K11_GASTRODUOULC	rs27377	C	T	0.9644	|| id:finn-b-K11_GASTRODUOULC	TRUE	reported	igd	17.1516
30	3.40997e-08	0.0357		5	141422062	-0.1968	finn-b-K11_GASTRODUOULC	rs374003401	T	C	0.1101	|| id:finn-b-K11_GASTRODUOULC	TRUE	reported	igd	30.3888
31	3.48097e-05	0.1623		5	141531617	0.6718	finn-b-K11_GASTRODUOULC	rs137944552	A	G	0.004745	|| id:finn-b-K11_GASTRODUOULC	TRUE	reported	igd	17.1334
32	1.28801e-05	0.1061		5	161386279	0.4628	finn-b-K11_GASTRODUOULC	rs62383985	T	C	0.01142	|| id:finn-b-K11_GASTRODUOULC	TRUE	reported	igd	19.0264
33	1.10499e-05	0.043		6	151635626	0.1892	finn-b-K11_GASTRODUOULC	rs9383882	T	C	0.07554	|| id:finn-b-K11_GASTRODUOULC	TRUE	reported	igd	19.36
34	1.44202e-05	0.0674		6	86119942	0.2923	finn-b-K11_GASTRODUOULC	rs72903478	A	C	0.02876	|| id:finn-b-K11_GASTRODUOULC	TRUE	reported	igd	18.8078
35	1.56801e-06	0.0296		6	170421114	0.1423	finn-b-K11_GASTRODUOULC	rs4285309	A	G	0.1674	|| id:finn-b-K11_GASTRODUOULC	TRUE	reported	igd	23.1114
36	1.48898e-05	0.0221		6	43040368	0.0959	finn-b-K11_GASTRODUOULC	rs13199873	C	A	0.4725	|| id:finn-b-K11_GASTRODUOULC	TRUE	reported	igd	18.8301
37	2.38699e-05	0.1076		6	154185124	-0.4544	finn-b-K11_GASTRODUOULC	rs117305503	T	C	0.01143	|| id:finn-b-K11_GASTRODUOULC	TRUE	reported	igd	17.8341
38	3.10799e-05	0.0812		6	21570038	0.3383	finn-b-K11_GASTRODUOULC	rs58919806	A	G	0.02088	|| id:finn-b-K11_GASTRODUOULC	TRUE	reported	igd	17.3577
39	2.86497e-05	0.0976		6	82147001	-0.4083	finn-b-K11_GASTRODUOULC	rs138584439	T	C	0.01368	|| id:finn-b-K11_GASTRODUOULC	TRUE	reported	igd	17.5008
40	2.208e-05	0.0998		6	18194864	0.4233	finn-b-K11_GASTRODUOULC	rs72840613	G	A	0.01293	|| id:finn-b-K11_GASTRODUOULC	TRUE	reported	igd	17.9902
41	1.85999e-05	0.1389		6	34378129	0.5946	finn-b-K11_GASTRODUOULC	rs151171683	A	G	0.007076	|| id:finn-b-K11_GASTRODUOULC	TRUE	reported	igd	18.3251
42	1.59401e-05	0.1934		7	25103611	0.8344	finn-b-K11_GASTRODUOULC	rs145222916	T	C	0.003616	|| id:finn-b-K11_GASTRODUOULC	TRUE	reported	igd	18.6138
43	1.911e-05	0.0224		7	108013534	0.0958	finn-b-K11_GASTRODUOULC	rs1304631	T	A	0.4143	|| id:finn-b-K11_GASTRODUOULC	TRUE	reported	igd	18.2909
44	3.59104e-05	0.0298		7	43675674	0.1232	finn-b-K11_GASTRODUOULC	rs11768098	G	A	0.1642	|| id:finn-b-K11_GASTRODUOULC	TRUE	reported	igd	17.0918
45	4.67197e-05	0.2937		8	31946486	1.1959	finn-b-K11_GASTRODUOULC	rs75845080	T	C	0.001808	|| id:finn-b-K11_GASTRODUOULC	TRUE	reported	igd	16.5799
46	3.80697e-05	0.1504		8	131722009	0.6196	finn-b-K11_GASTRODUOULC	rs146053569	C	T	0.005955	|| id:finn-b-K11_GASTRODUOULC	TRUE	reported	igd	16.9718
47	4.92901e-05	0.0414		8	95844438	0.1681	finn-b-K11_GASTRODUOULC	rs17719449	A	T	0.07702	|| id:finn-b-K11_GASTRODUOULC	TRUE	reported	igd	16.4867
48	4.85501e-05	0.0347		8	11565087	0.1408	finn-b-K11_GASTRODUOULC	rs10088151	A	C	0.1163	|| id:finn-b-K11_GASTRODUOULC	TRUE	reported	igd	16.4644
49	5.30701e-06	0.0514		8	11271200	-0.234	finn-b-K11_GASTRODUOULC	rs11781239	A	G	0.0498	|| id:finn-b-K11_GASTRODUOULC	TRUE	reported	igd	20.7255
50	2.711e-10	0.022		8	143761144	-0.1391	finn-b-K11_GASTRODUOULC	rs2920280	C	G	0.4933	|| id:finn-b-K11_GASTRODUOULC	TRUE	reported	igd	39.9769
51	5.73403e-06	0.0249		8	105461203	-0.1128	finn-b-K11_GASTRODUOULC	rs2669431	T	C	0.7275	|| id:finn-b-K11_GASTRODUOULC	TRUE	reported	igd	20.522
52	1.895e-07	0.0229		9	136150466	-0.1193	finn-b-K11_GASTRODUOULC	rs616154	T	C	0.6347	|| id:finn-b-K11_GASTRODUOULC	TRUE	reported	igd	27.14
53	3.90904e-05	0.0474		9	116046476	0.1951	finn-b-K11_GASTRODUOULC	rs117326898	A	G	0.05747	|| id:finn-b-K11_GASTRODUOULC	TRUE	reported	igd	16.9417
54	5.48605e-07	0.0264		9	33929206	0.1323	finn-b-K11_GASTRODUOULC	rs10120819	C	T	0.2235	|| id:finn-b-K11_GASTRODUOULC	TRUE	reported	igd	25.1138
55	8.01493e-06	0.0781		9	23806362	0.3486	finn-b-K11_GASTRODUOULC	rs78645909	C	G	0.02093	|| id:finn-b-K11_GASTRODUOULC	TRUE	reported	igd	19.9229
56	1.07701e-05	0.0247		10	95134850	0.1087	finn-b-K11_GASTRODUOULC	rs2298156	A	C	0.2763	|| id:finn-b-K11_GASTRODUOULC	TRUE	reported	igd	19.3671
57	1.079e-05	0.0588		10	7431755	0.2586	finn-b-K11_GASTRODUOULC	rs75283738	G	C	0.0392	|| id:finn-b-K11_GASTRODUOULC	TRUE	reported	igd	19.342
58	2.42298e-05	0.0421		10	96741817	0.1777	finn-b-K11_GASTRODUOULC	rs1934968	G	A	0.9257	|| id:finn-b-K11_GASTRODUOULC	TRUE	reported	igd	17.816
59	3.44699e-05	0.0409		10	11361182	-0.1692	finn-b-K11_GASTRODUOULC	rs11596315	T	A	0.0832	|| id:finn-b-K11_GASTRODUOULC	TRUE	reported	igd	17.1141
60	6.55496e-06	0.0312		10	83719888	0.1408	finn-b-K11_GASTRODUOULC	rs7100526	T	C	0.1487	|| id:finn-b-K11_GASTRODUOULC	TRUE	reported	igd	20.3655
61	4.72901e-05	0.039		11	128585220	0.1587	finn-b-K11_GASTRODUOULC	rs622735	T	C	0.08974	|| id:finn-b-K11_GASTRODUOULC	TRUE	reported	igd	16.5586
62	2.524e-05	0.0222		11	86580520	0.0934	finn-b-K11_GASTRODUOULC	rs2155078	A	G	0.4501	|| id:finn-b-K11_GASTRODUOULC	TRUE	reported	igd	17.7006
63	2.16401e-06	0.0237		11	8185282	0.1122	finn-b-K11_GASTRODUOULC	rs7358396	C	T	0.3143	|| id:finn-b-K11_GASTRODUOULC	TRUE	reported	igd	22.4124
64	3.33304e-05	0.1008		12	52984593	0.4181	finn-b-K11_GASTRODUOULC	rs75211079	C	T	0.01275	|| id:finn-b-K11_GASTRODUOULC	TRUE	reported	igd	17.2044
65	3.63999e-05	0.1106		12	107509480	-0.4566	finn-b-K11_GASTRODUOULC	rs148992768	T	C	0.01059	|| id:finn-b-K11_GASTRODUOULC	TRUE	reported	igd	17.0436
66	3.54103e-05	0.0229		12	76029916	-0.0949	finn-b-K11_GASTRODUOULC	rs7315474	C	T	0.3658	|| id:finn-b-K11_GASTRODUOULC	TRUE	reported	igd	17.1736
67	3.16403e-05	0.1218		12	45206442	0.5069	finn-b-K11_GASTRODUOULC	rs117837184	A	G	0.008787	|| id:finn-b-K11_GASTRODUOULC	TRUE	reported	igd	17.3201
68	2.60399e-05	0.0792		12	2890916	0.333	finn-b-K11_GASTRODUOULC	rs12825419	T	C	0.02027	|| id:finn-b-K11_GASTRODUOULC	TRUE	reported	igd	17.6782
69	3.06302e-05	0.0251		13	22304216	-0.1045	finn-b-K11_GASTRODUOULC	rs670821	T	C	0.2638	|| id:finn-b-K11_GASTRODUOULC	TRUE	reported	igd	17.3335
70	3.434e-05	0.0278		13	107888498	0.1153	finn-b-K11_GASTRODUOULC	rs7321102	T	C	0.1934	|| id:finn-b-K11_GASTRODUOULC	TRUE	reported	igd	17.2016
71	3.11997e-05	0.0591		13	71672143	0.246	finn-b-K11_GASTRODUOULC	rs75122627	A	G	0.03659	|| id:finn-b-K11_GASTRODUOULC	TRUE	reported	igd	17.3259
72	3.49897e-06	0.0824		14	105386607	0.3824	finn-b-K11_GASTRODUOULC	rs117731622	C	A	0.01937	|| id:finn-b-K11_GASTRODUOULC	TRUE	reported	igd	21.5368
73	4.12496e-05	0.0244		14	20680311	0.0999	finn-b-K11_GASTRODUOULC	rs28698376	T	C	0.2913	|| id:finn-b-K11_GASTRODUOULC	TRUE	reported	igd	16.763
74	2.03002e-05	0.0526		14	90784612	0.2243	finn-b-K11_GASTRODUOULC	rs74080912	G	A	0.0456	|| id:finn-b-K11_GASTRODUOULC	TRUE	reported	igd	18.1839
75	2.35299e-05	0.033		15	62109469	0.1397	finn-b-K11_GASTRODUOULC	rs2113931	A	G	0.1275	|| id:finn-b-K11_GASTRODUOULC	TRUE	reported	igd	17.9211
76	4.49097e-05	0.4039		15	87363060	1.6481	finn-b-K11_GASTRODUOULC	rs141401366	C	G	0.001029	|| id:finn-b-K11_GASTRODUOULC	TRUE	reported	igd	16.6502
77	3.26603e-05	0.0221		16	58198909	-0.0919	finn-b-K11_GASTRODUOULC	rs37361	A	G	0.4572	|| id:finn-b-K11_GASTRODUOULC	TRUE	reported	igd	17.292
78	4.23e-05	0.0701		16	75063297	-0.2869	finn-b-K11_GASTRODUOULC	rs181873340	T	C	0.02688	|| id:finn-b-K11_GASTRODUOULC	TRUE	reported	igd	16.7504
79	3.395e-05	0.033		16	27200882	0.1367	finn-b-K11_GASTRODUOULC	rs79060826	A	G	0.1327	|| id:finn-b-K11_GASTRODUOULC	TRUE	reported	igd	17.1597
80	4.61796e-05	0.0232		16	85129761	-0.0945	finn-b-K11_GASTRODUOULC	rs12446120	A	G	0.3507	|| id:finn-b-K11_GASTRODUOULC	TRUE	reported	igd	16.5916
81	9.06108e-06	0.0277		17	9791895	-0.1228	finn-b-K11_GASTRODUOULC	rs10852917	C	T	0.2011	|| id:finn-b-K11_GASTRODUOULC	TRUE	reported	igd	19.6534
82	2.174e-06	0.0433		17	76264005	0.2052	finn-b-K11_GASTRODUOULC	rs60531483	C	T	0.07217	|| id:finn-b-K11_GASTRODUOULC	TRUE	reported	igd	22.4584
83	2.561e-05	0.0625		17	51237287	0.2632	finn-b-K11_GASTRODUOULC	rs16952923	G	A	0.03314	|| id:finn-b-K11_GASTRODUOULC	TRUE	reported	igd	17.7342
84	1.80501e-05	0.0222		18	13624765	0.0952	finn-b-K11_GASTRODUOULC	rs16940917	A	G	0.4855	|| id:finn-b-K11_GASTRODUOULC	TRUE	reported	igd	18.3894
85	2.48897e-06	0.1396		18	37061192	0.6574	finn-b-K11_GASTRODUOULC	rs117242294	T	A	0.00709	|| id:finn-b-K11_GASTRODUOULC	TRUE	reported	igd	22.1763
86	3.49398e-05	0.0298		18	48141617	0.1232	finn-b-K11_GASTRODUOULC	rs11660097	C	T	0.1631	|| id:finn-b-K11_GASTRODUOULC	TRUE	reported	igd	17.0918
87	1.355e-07	0.1004		20	58408468	0.5292	finn-b-K11_GASTRODUOULC	rs118058703	C	T	0.01424	|| id:finn-b-K11_GASTRODUOULC	TRUE	reported	igd	27.7826
88	3.81601e-05	0.0287		20	5784683	-0.1184	finn-b-K11_GASTRODUOULC	rs4813780	A	G	0.1863	|| id:finn-b-K11_GASTRODUOULC	TRUE	reported	igd	17.0192
89	9.21807e-06	0.1545		21	41861424	0.6851	finn-b-K11_GASTRODUOULC	rs376606726	A	G	0.006097	|| id:finn-b-K11_GASTRODUOULC	TRUE	reported	igd	19.6631
90	4.03302e-05	0.0464		22	17733147	-0.1903	finn-b-K11_GASTRODUOULC	rs5748994	A	G	0.06544	|| id:finn-b-K11_GASTRODUOULC	TRUE	reported	igd	16.8206
91	2.48702e-05	0.0263		22	34641743	0.111	finn-b-K11_GASTRODUOULC	rs1844463	C	T	0.2267	|| id:finn-b-K11_GASTRODUOULC	TRUE	reported	igd	17.8129
92	7.49307e-06	0.0883		22	49947699	0.3957	finn-b-K11_GASTRODUOULC	rs73176966	C	T	0.01753	|| id:finn-b-K11_GASTRODUOULC	TRUE	reported	igd	20.0822
