# Supplementary material for: Causal relationships of Helicobacter pylori and related gastrointestinal diseases on Type 2 diabetes: Univariable and Multivariable Mendelian randomization
Source: PLoS One. 2024 Apr 23;19(4):e0300835. doi: 10.1371/journal.pone.0300835 (PMC11037534; doi:10.1371/journal.pone.0300835)
Supplement: S1 File — SNPS for Mendelian randomization analysis after linkage imbalance and adjustment of p-values for all instrumental variables. (ZIP) [file pone.0300835.s001.zip › S1 File/groel.xlsx]

## Sheet: Sheet 1
	chr.exposure	pos.exposure	beta.exposure	se.exposure	pval.exposure	samplesize.exposure	id.exposure	SNP	effect_allele.exposure	other_allele.exposure	eaf.exposure	exposure	mr_keep.exposure	pval_origin.exposure	data_source.exposure	F statistics
1	1	40097863	0.127279	0.0303217	2.69724e-05	2716	ebi-a-GCST90006913	rs12142334	G	A	0.265625	|| id:ebi-a-GCST90006913	TRUE	reported	igd	17.62
2	1	88599923	-0.554666	0.134422	3.68629e-05	2716	ebi-a-GCST90006913	rs146886757	A	T	0.010258	|| id:ebi-a-GCST90006913	TRUE	reported	igd	17.0264
3	1	238941879	0.162431	0.039756	4.39461e-05	2716	ebi-a-GCST90006913	rs7533979	G	T	0.128577	|| id:ebi-a-GCST90006913	TRUE	reported	igd	16.6929
4	1	63807885	-0.112784	0.0273268	3.67147e-05	2716	ebi-a-GCST90006913	rs11208189	T	G	0.444942	|| id:ebi-a-GCST90006913	TRUE	reported	igd	17.034
5	2	126051301	0.115889	0.0276418	2.75861e-05	2716	ebi-a-GCST90006913	rs7600013	C	G	0.608113	|| id:ebi-a-GCST90006913	TRUE	reported	igd	17.5773
6	2	238454520	0.213419	0.052323	4.52543e-05	2716	ebi-a-GCST90006913	rs72988146	T	C	0.070699	|| id:ebi-a-GCST90006913	TRUE	reported	igd	16.6372
7	2	46768363	-0.229144	0.0541633	2.3305e-05	2716	ebi-a-GCST90006913	rs7568417	G	T	0.066412	|| id:ebi-a-GCST90006913	TRUE	reported	igd	17.8981
8	2	173395347	-0.322204	0.0776029	3.29632e-05	2716	ebi-a-GCST90006913	rs78645316	G	T	0.031215	|| id:ebi-a-GCST90006913	TRUE	reported	igd	17.2388
9	2	62362639	-0.337509	0.0805729	2.80356e-05	2716	ebi-a-GCST90006913	rs115778273	C	A	0.028897	|| id:ebi-a-GCST90006913	TRUE	reported	igd	17.5466
10	2	47701362	-0.259365	0.0637319	4.70901e-05	2716	ebi-a-GCST90006913	rs17224787	T	A	0.045403	|| id:ebi-a-GCST90006913	TRUE	reported	igd	16.5619
11	3	184415265	0.445365	0.109764	4.96021e-05	2716	ebi-a-GCST90006913	rs77917179	A	T	0.016715	|| id:ebi-a-GCST90006913	TRUE	reported	igd	16.4631
12	3	73985046	-0.224261	0.0539229	3.19772e-05	2716	ebi-a-GCST90006913	rs7648785	T	C	0.06635	|| id:ebi-a-GCST90006913	TRUE	reported	igd	17.2966
13	3	123211064	-0.110911	0.0272555	4.71552e-05	2716	ebi-a-GCST90006913	rs10668	T	G	0.537476	|| id:ebi-a-GCST90006913	TRUE	reported	igd	16.5593
14	4	48715589	-0.354497	0.0858147	3.6126e-05	2716	ebi-a-GCST90006913	rs147095259	A	T	0.024298	|| id:ebi-a-GCST90006913	TRUE	reported	igd	17.0648
15	4	117536042	-0.487685	0.119162	4.2653e-05	2716	ebi-a-GCST90006913	rs56259893	A	C	0.012642	|| id:ebi-a-GCST90006913	TRUE	reported	igd	16.7496
16	4	158743718	-0.520612	0.116039	7.23952e-06	2716	ebi-a-GCST90006913	rs184700247	G	T	0.013852	|| id:ebi-a-GCST90006913	TRUE	reported	igd	20.1289
17	4	753944	-0.118866	0.0281869	2.47503e-05	2716	ebi-a-GCST90006913	rs4690281	A	G	0.35323	|| id:ebi-a-GCST90006913	TRUE	reported	igd	17.7836
18	5	54486907	0.122262	0.0299659	4.50246e-05	2716	ebi-a-GCST90006913	rs455468	T	C	0.719789	|| id:ebi-a-GCST90006913	TRUE	reported	igd	16.6467
19	5	91833933	0.118084	0.0279533	2.3964e-05	2716	ebi-a-GCST90006913	rs4869202	C	G	0.405976	|| id:ebi-a-GCST90006913	TRUE	reported	igd	17.845
20	5	100554661	0.492421	0.118258	3.12774e-05	2716	ebi-a-GCST90006913	rs1512248	C	G	0.012581	|| id:ebi-a-GCST90006913	TRUE	reported	igd	17.3385
21	5	157617334	0.337322	0.0817783	3.71014e-05	2716	ebi-a-GCST90006913	rs74316245	A	T	0.027906	|| id:ebi-a-GCST90006913	TRUE	reported	igd	17.0143
22	5	113791291	0.156908	0.0374382	2.77581e-05	2716	ebi-a-GCST90006913	rs1599176	G	A	0.844163	|| id:ebi-a-GCST90006913	TRUE	reported	igd	17.5655
23	5	126943698	0.359973	0.0875363	3.91796e-05	2716	ebi-a-GCST90006913	rs72794206	G	T	0.024321	|| id:ebi-a-GCST90006913	TRUE	reported	igd	16.9108
24	5	178595870	0.120799	0.0293221	3.79359e-05	2716	ebi-a-GCST90006913	rs7735461	A	G	0.567028	|| id:ebi-a-GCST90006913	TRUE	reported	igd	16.9721
25	5	35246739	-0.16024	0.0379393	2.40442e-05	2716	ebi-a-GCST90006913	rs10472954	T	G	0.852465	|| id:ebi-a-GCST90006913	TRUE	reported	igd	17.8387
26	5	489140	0.20118	0.0486616	3.56082e-05	2716	ebi-a-GCST90006913	rs75201911	T	C	0.083974	|| id:ebi-a-GCST90006913	TRUE	reported	igd	17.0922
27	5	31926522	-0.35557	0.0808044	1.08059e-05	2716	ebi-a-GCST90006913	rs34830520	T	C	0.028566	|| id:ebi-a-GCST90006913	TRUE	reported	igd	19.3633
28	6	86819356	0.127228	0.029979	2.1966e-05	2716	ebi-a-GCST90006913	rs74679834	G	C	0.28479	|| id:ebi-a-GCST90006913	TRUE	reported	igd	18.0107
29	6	119531284	0.242958	0.0551523	1.05672e-05	2716	ebi-a-GCST90006913	rs1028326	T	C	0.934691	|| id:ebi-a-GCST90006913	TRUE	reported	igd	19.406
30	6	435060	-0.327846	0.0773779	2.26579e-05	2716	ebi-a-GCST90006913	rs76292414	A	G	0.031636	|| id:ebi-a-GCST90006913	TRUE	reported	igd	17.9517
31	6	107139657	0.134138	0.0281607	1.90445e-06	2716	ebi-a-GCST90006913	rs3104037	T	C	0.613619	|| id:ebi-a-GCST90006913	TRUE	reported	igd	22.6891
32	6	74833100	0.242412	0.0591228	4.12914e-05	2716	ebi-a-GCST90006913	rs111516421	T	G	0.053849	|| id:ebi-a-GCST90006913	TRUE	reported	igd	16.8112
33	6	6805787	0.118051	0.0271985	1.42256e-05	2716	ebi-a-GCST90006913	rs1892459	C	A	0.465719	|| id:ebi-a-GCST90006913	TRUE	reported	igd	18.8386
34	7	152407423	0.118855	0.0281454	2.41201e-05	2716	ebi-a-GCST90006913	rs12673148	C	T	0.409877	|| id:ebi-a-GCST90006913	TRUE	reported	igd	17.8328
35	7	46815128	0.425333	0.103593	4.0293e-05	2716	ebi-a-GCST90006913	rs78504350	A	G	0.016724	|| id:ebi-a-GCST90006913	TRUE	reported	igd	16.8577
36	7	23347414	-0.443649	0.0976658	5.5584e-06	2716	ebi-a-GCST90006913	rs75165012	C	A	0.019026	|| id:ebi-a-GCST90006913	TRUE	reported	igd	20.6345
37	7	71967583	-0.114203	0.0278698	4.17244e-05	2716	ebi-a-GCST90006913	rs6460021	G	A	0.359652	|| id:ebi-a-GCST90006913	TRUE	reported	igd	16.7914
38	8	114752765	-0.40185	0.0973516	3.66218e-05	2716	ebi-a-GCST90006913	rs77275960	C	T	0.019796	|| id:ebi-a-GCST90006913	TRUE	reported	igd	17.0389
39	8	16366847	-0.334714	0.0823846	4.84831e-05	2716	ebi-a-GCST90006913	rs17123081	C	G	0.027851	|| id:ebi-a-GCST90006913	TRUE	reported	igd	16.5065
40	8	39987320	-0.145	0.0356777	4.82037e-05	2716	ebi-a-GCST90006913	rs12542496	G	T	0.17564	|| id:ebi-a-GCST90006913	TRUE	reported	igd	16.5174
41	9	117061656	-0.113564	0.026997	2.59287e-05	2716	ebi-a-GCST90006913	rs1687400	C	T	0.483896	|| id:ebi-a-GCST90006913	TRUE	reported	igd	17.695
42	10	128939945	0.152271	0.0322746	2.38199e-06	2716	ebi-a-GCST90006913	rs61680606	C	A	0.225838	|| id:ebi-a-GCST90006913	TRUE	reported	igd	22.2594
43	10	72040021	-0.236894	0.0572732	3.53077e-05	2716	ebi-a-GCST90006913	rs10999236	C	T	0.060377	|| id:ebi-a-GCST90006913	TRUE	reported	igd	17.1082
44	10	10184973	-0.152796	0.0351119	1.35089e-05	2716	ebi-a-GCST90006913	rs4749935	C	T	0.173962	|| id:ebi-a-GCST90006913	TRUE	reported	igd	18.9372
45	10	130790371	-0.133798	0.0276583	1.3145e-06	2716	ebi-a-GCST90006913	rs7099832	C	G	0.4356	|| id:ebi-a-GCST90006913	TRUE	reported	igd	23.4017
46	11	107986418	0.12758	0.0312267	4.39633e-05	2716	ebi-a-GCST90006913	rs1519073	G	C	0.265945	|| id:ebi-a-GCST90006913	TRUE	reported	igd	16.6922
47	11	16044344	-0.307304	0.0754482	4.64024e-05	2716	ebi-a-GCST90006913	rs117424813	C	T	0.034008	|| id:ebi-a-GCST90006913	TRUE	reported	igd	16.5897
48	12	96096424	0.398035	0.0946494	2.60669e-05	2716	ebi-a-GCST90006913	rs76724323	G	A	0.020173	|| id:ebi-a-GCST90006913	TRUE	reported	igd	17.6851
49	12	50332026	-0.32627	0.0800096	4.54475e-05	2716	ebi-a-GCST90006913	rs11169216	C	A	0.04713	|| id:ebi-a-GCST90006913	TRUE	reported	igd	16.6292
50	12	69846566	-0.552426	0.129615	2.02558e-05	2716	ebi-a-GCST90006913	rs12309464	T	C	0.010297	|| id:ebi-a-GCST90006913	TRUE	reported	igd	18.1651
51	12	96228256	0.20007	0.0471479	2.2011e-05	2716	ebi-a-GCST90006913	rs11108293	T	G	0.102548	|| id:ebi-a-GCST90006913	TRUE	reported	igd	18.0069
52	13	96548622	-0.305071	0.0740123	3.75777e-05	2716	ebi-a-GCST90006913	rs148558989	T	C	0.03313	|| id:ebi-a-GCST90006913	TRUE	reported	igd	16.99
53	13	26913891	-0.120464	0.0280712	1.77582e-05	2716	ebi-a-GCST90006913	rs71425157	T	A	0.611047	|| id:ebi-a-GCST90006913	TRUE	reported	igd	18.4159
54	13	66889675	0.54338	0.115856	2.73036e-06	2716	ebi-a-GCST90006913	rs117341694	A	G	0.013029	|| id:ebi-a-GCST90006913	TRUE	reported	igd	21.9973
55	15	89906128	0.113096	0.0278064	4.75697e-05	2716	ebi-a-GCST90006913	rs62022629	T	G	0.392598	|| id:ebi-a-GCST90006913	TRUE	reported	igd	16.5426
56	15	54410399	0.195335	0.0435453	7.26457e-06	2716	ebi-a-GCST90006913	rs12899909	T	G	0.108374	|| id:ebi-a-GCST90006913	TRUE	reported	igd	20.1223
57	16	28279467	-0.359759	0.0847613	2.192e-05	2716	ebi-a-GCST90006913	rs74330629	T	C	0.025641	|| id:ebi-a-GCST90006913	TRUE	reported	igd	18.0147
58	17	4745474	-0.198322	0.048792	4.81061e-05	2716	ebi-a-GCST90006913	rs7218117	G	A	0.087552	|| id:ebi-a-GCST90006913	TRUE	reported	igd	16.5213
59	17	20308802	-0.159785	0.0353129	6.04449e-06	2716	ebi-a-GCST90006913	rs199882208	A	C	0.182965	|| id:ebi-a-GCST90006913	TRUE	reported	igd	20.4741
60	18	71479072	-0.155199	0.0330617	2.67621e-06	2716	ebi-a-GCST90006913	rs1367344	C	T	0.223984	|| id:ebi-a-GCST90006913	TRUE	reported	igd	22.0357
61	18	75461239	-0.111355	0.0272181	4.29111e-05	2716	ebi-a-GCST90006913	rs2407137	T	C	0.521806	|| id:ebi-a-GCST90006913	TRUE	reported	igd	16.738
62	18	45945667	-0.586212	0.135651	1.54992e-05	2716	ebi-a-GCST90006913	rs117107818	G	T	0.010019	|| id:ebi-a-GCST90006913	TRUE	reported	igd	18.6751
63	18	67194818	-0.350352	0.0832891	2.59412e-05	2716	ebi-a-GCST90006913	rs145303169	A	G	0.028185	|| id:ebi-a-GCST90006913	TRUE	reported	igd	17.6943
64	18	21849020	0.216218	0.0498778	1.45787e-05	2716	ebi-a-GCST90006913	rs275876	G	T	0.083939	|| id:ebi-a-GCST90006913	TRUE	reported	igd	18.7918
65	19	17019907	0.122746	0.0279805	1.15006e-05	2716	ebi-a-GCST90006913	rs773855	A	G	0.62632	|| id:ebi-a-GCST90006913	TRUE	reported	igd	19.2444
66	19	35180834	-0.511162	0.118425	1.58654e-05	2716	ebi-a-GCST90006913	rs145990297	C	G	0.013243	|| id:ebi-a-GCST90006913	TRUE	reported	igd	18.6307
67	22	50774262	-0.440583	0.0978023	6.64248e-06	2716	ebi-a-GCST90006913	rs145165810	A	G	0.019637	|| id:ebi-a-GCST90006913	TRUE	reported	igd	20.2935
68	22	19594436	0.115213	0.0271744	2.23764e-05	2716	ebi-a-GCST90006913	rs5746800	G	A	0.478497	|| id:ebi-a-GCST90006913	TRUE	reported	igd	17.9756
