# Supplementary material for: Causal relationships of Helicobacter pylori and related gastrointestinal diseases on Type 2 diabetes: Univariable and Multivariable Mendelian randomization
Source: PLoS One. 2024 Apr 23;19(4):e0300835. doi: 10.1371/journal.pone.0300835 (PMC11037534; doi:10.1371/journal.pone.0300835)
Supplement: S1 File — SNPS for Mendelian randomization analysis after linkage imbalance and adjustment of p-values for all instrumental variables. (ZIP) [file pone.0300835.s001.zip › S1 File/habc1.xlsx]

## Sheet: Sheet 1
	pos.exposure	beta.exposure	se.exposure	samplesize.exposure	chr.exposure	pval.exposure	id.exposure	SNP	effect_allele.exposure	other_allele.exposure	eaf.exposure	exposure	mr_keep.exposure	pval_origin.exposure	data_source.exposure	F statistics
1	248041599	-0.10312	0.017401	344182	1	3.10806e-09	ukb-d-30750_raw	rs11204535	G	A	0.26676	|| id:ukb-d-30750_raw	TRUE	reported	igd	35.1186
2	39647038	-0.12589	0.01669	344182	1	4.60363e-14	ukb-d-30750_raw	rs1537818	A	G	0.69773	|| id:ukb-d-30750_raw	TRUE	reported	igd	56.8944
3	100950433	-0.071752	0.015843	344182	1	5.93062e-06	ukb-d-30750_raw	rs11166458	T	A	0.39737	|| id:ukb-d-30750_raw	TRUE	reported	igd	20.5113
4	206174228	0.092407	0.016709	344182	1	3.19926e-08	ukb-d-30750_raw	rs28496709	G	A	0.4218	|| id:ukb-d-30750_raw	TRUE	reported	igd	30.585
5	214145731	0.18618	0.015886	344182	1	1.02376e-31	ukb-d-30750_raw	rs340882	G	C	0.62158	|| id:ukb-d-30750_raw	TRUE	reported	igd	137.353
6	241667958	-0.16535	0.040241	344182	1	3.97622e-05	ukb-d-30750_raw	rs6689999	A	T	0.039922	|| id:ukb-d-30750_raw	TRUE	reported	igd	16.8838
7	154395212	-0.06545	0.015764	344182	1	3.29648e-05	ukb-d-30750_raw	rs4133213	A	C	0.4499	|| id:ukb-d-30750_raw	TRUE	reported	igd	17.238
8	155149718	0.078218	0.015908	344182	1	8.80035e-07	ukb-d-30750_raw	rs3814316	A	G	0.37082	|| id:ukb-d-30750_raw	TRUE	reported	igd	24.1759
9	120442257	0.15133	0.024673	344182	1	8.60419e-10	ukb-d-30750_raw	rs2487569	T	A	0.11067	|| id:ukb-d-30750_raw	TRUE	reported	igd	37.6189
10	90244386	0.18124	0.034797	344182	1	1.90691e-07	ukb-d-30750_raw	rs147777763	T	C	0.052793	|| id:ukb-d-30750_raw	TRUE	reported	igd	27.1284
11	118168234	0.12292	0.016481	344182	1	8.78011e-14	ukb-d-30750_raw	rs11580608	T	C	0.31639	|| id:ukb-d-30750_raw	TRUE	reported	igd	55.626
12	25749269	0.17101	0.028376	344182	1	1.67699e-09	ukb-d-30750_raw	rs28695210	A	G	0.082338	|| id:ukb-d-30750_raw	TRUE	reported	igd	36.3196
13	213705895	-0.094	0.017292	344182	1	5.44741e-08	ukb-d-30750_raw	rs1078308	C	A	0.72736	|| id:ukb-d-30750_raw	TRUE	reported	igd	29.5505
14	207243142	-0.087633	0.015355	344182	1	1.15069e-08	ukb-d-30750_raw	rs760418	G	C	0.48075	|| id:ukb-d-30750_raw	TRUE	reported	igd	32.5713
15	54061098	0.36467	0.083374	344182	1	1.2209e-05	ukb-d-30750_raw	rs2950253	C	T	0.0086411	|| id:ukb-d-30750_raw	TRUE	reported	igd	19.131
16	117531620	-0.063135	0.015382	344182	1	4.05509e-05	ukb-d-30750_raw	rs13951	A	G	0.45257	|| id:ukb-d-30750_raw	TRUE	reported	igd	16.8467
17	115238982	-0.071857	0.016032	344182	1	7.39112e-06	ukb-d-30750_raw	rs6667218	A	G	0.64374	|| id:ukb-d-30750_raw	TRUE	reported	igd	20.0892
18	6652745	0.10972	0.016014	344182	1	7.32825e-12	ukb-d-30750_raw	rs7513688	A	G	0.36059	|| id:ukb-d-30750_raw	TRUE	reported	igd	46.9431
19	150937405	-0.12324	0.01847	344182	1	2.5229e-11	ukb-d-30750_raw	rs198325	T	C	0.22163	|| id:ukb-d-30750_raw	TRUE	reported	igd	44.5215
20	25833508	-0.68157	0.090689	344182	1	5.6846e-14	ukb-d-30750_raw	rs563437995	C	G	0.0079309	|| id:ukb-d-30750_raw	TRUE	reported	igd	56.4822
21	29107375	0.069305	0.01566	344182	1	9.62654e-06	ukb-d-30750_raw	rs502631	A	G	0.59174	|| id:ukb-d-30750_raw	TRUE	reported	igd	19.586
22	172381383	-0.099373	0.015818	344182	1	3.3401e-10	ukb-d-30750_raw	rs7528296	C	T	0.3863	|| id:ukb-d-30750_raw	TRUE	reported	igd	39.467
23	17537257	0.080609	0.016938	344182	1	1.94509e-06	ukb-d-30750_raw	rs2977273	A	G	0.71143	|| id:ukb-d-30750_raw	TRUE	reported	igd	22.6487
24	51356810	-0.22065	0.026826	344182	1	1.95119e-16	ukb-d-30750_raw	rs9701805	C	G	0.089535	|| id:ukb-d-30750_raw	TRUE	reported	igd	67.6544
25	227599079	-0.067236	0.015633	344182	1	1.702e-05	ukb-d-30750_raw	rs3000790	A	G	0.40351	|| id:ukb-d-30750_raw	TRUE	reported	igd	18.4978
26	229672955	-0.11927	0.015983	344182	1	8.52119e-14	ukb-d-30750_raw	rs348330	A	G	0.63441	|| id:ukb-d-30750_raw	TRUE	reported	igd	55.686
27	108608170	0.17402	0.032384	344182	1	7.72378e-08	ukb-d-30750_raw	rs74111616	T	C	0.06164	|| id:ukb-d-30750_raw	TRUE	reported	igd	28.876
28	19709334	0.31607	0.062657	344182	1	4.55229e-07	ukb-d-30750_raw	rs116555640	G	C	0.015191	|| id:ukb-d-30750_raw	TRUE	reported	igd	25.4465
29	158612548	0.37763	0.017303	344182	1	1.57761e-105	ukb-d-30750_raw	rs857721	A	T	0.26691	|| id:ukb-d-30750_raw	TRUE	reported	igd	476.311
30	3691528	-0.17719	0.01848	344182	1	9.04066e-22	ukb-d-30750_raw	rs1175550	G	A	0.23081	|| id:ukb-d-30750_raw	TRUE	reported	igd	91.9336
31	46146230	-0.10788	0.016598	344182	1	8.08165e-11	ukb-d-30750_raw	rs6662164	A	T	0.3159	|| id:ukb-d-30750_raw	TRUE	reported	igd	42.2445
32	40136070	0.071663	0.015735	344182	1	5.25799e-06	ukb-d-30750_raw	rs784597	G	C	0.59966	|| id:ukb-d-30750_raw	TRUE	reported	igd	20.7423
33	78392446	-0.0859	0.018765	344182	1	4.7023e-06	ukb-d-30750_raw	rs1166698	A	G	0.21242	|| id:ukb-d-30750_raw	TRUE	reported	igd	20.9551
34	120277443	0.083277	0.017464	344182	2	1.85678e-06	ukb-d-30750_raw	rs2587658	C	A	0.73482	|| id:ukb-d-30750_raw	TRUE	reported	igd	22.7385
35	27742603	0.15748	0.015777	344182	2	1.8531e-23	ukb-d-30750_raw	rs780093	C	T	0.61816	|| id:ukb-d-30750_raw	TRUE	reported	igd	99.6327
36	43777964	-0.36057	0.028944	344182	2	1.29927e-35	ukb-d-30750_raw	rs77981966	T	C	0.076555	|| id:ukb-d-30750_raw	TRUE	reported	igd	155.189
37	208859893	0.11144	0.022697	344182	2	9.10815e-07	ukb-d-30750_raw	rs930745	C	T	0.1318	|| id:ukb-d-30750_raw	TRUE	reported	igd	24.1071
38	121347612	-0.091286	0.017867	344182	2	3.23773e-07	ukb-d-30750_raw	rs11688682	C	G	0.27019	|| id:ukb-d-30750_raw	TRUE	reported	igd	26.1039
39	145222171	0.071133	0.016021	344182	2	8.99663e-06	ukb-d-30750_raw	rs11892740	G	A	0.35536	|| id:ukb-d-30750_raw	TRUE	reported	igd	19.7135
40	202123430	0.069205	0.016548	344182	2	2.89001e-05	ukb-d-30750_raw	rs3769821	T	C	0.68688	|| id:ukb-d-30750_raw	TRUE	reported	igd	17.4898
41	169681426	0.23666	0.057581	344182	2	3.9564e-05	ukb-d-30750_raw	rs185207284	C	G	0.018507	|| id:ukb-d-30750_raw	TRUE	reported	igd	16.8924
42	162519274	-0.28599	0.054028	344182	2	1.2019e-07	ukb-d-30750_raw	rs75833670	T	C	0.021057	|| id:ukb-d-30750_raw	TRUE	reported	igd	28.0197
43	59310048	-0.083488	0.016804	344182	2	6.75367e-07	ukb-d-30750_raw	rs2192497	T	C	0.70177	|| id:ukb-d-30750_raw	TRUE	reported	igd	24.6844
44	48138285	0.1263	0.023752	344182	2	1.05249e-07	ukb-d-30750_raw	rs150200988	G	A	0.11931	|| id:ukb-d-30750_raw	TRUE	reported	igd	28.2752
45	55227383	-0.075901	0.018138	344182	2	2.85601e-05	ukb-d-30750_raw	rs34928331	T	G	0.23748	|| id:ukb-d-30750_raw	TRUE	reported	igd	17.5112
46	219809760	-0.096492	0.021888	344182	2	1.04191e-05	ukb-d-30750_raw	rs35422889	T	C	0.18152	|| id:ukb-d-30750_raw	TRUE	reported	igd	19.4344
47	234296444	0.10064	0.0155	344182	2	8.42364e-11	ukb-d-30750_raw	rs838717	A	G	0.56555	|| id:ukb-d-30750_raw	TRUE	reported	igd	42.1578
48	44703676	0.08456	0.019459	344182	2	1.39011e-05	ukb-d-30750_raw	rs698811	C	T	0.80548	|| id:ukb-d-30750_raw	TRUE	reported	igd	18.8838
49	37138465	-0.097275	0.015389	344182	2	2.6001e-10	ukb-d-30750_raw	rs45504994	G	C	0.46745	|| id:ukb-d-30750_raw	TRUE	reported	igd	39.956
50	65655012	-0.063363	0.015619	344182	2	4.97474e-05	ukb-d-30750_raw	rs2028150	G	C	0.40874	|| id:ukb-d-30750_raw	TRUE	reported	igd	16.4575
51	60710571	-0.12765	0.015588	344182	2	2.64241e-16	ukb-d-30750_raw	rs13019832	A	G	0.41735	|| id:ukb-d-30750_raw	TRUE	reported	igd	67.0596
52	130676122	0.28314	0.067806	344182	2	2.9716e-05	ukb-d-30750_raw	rs147608138	A	G	0.014231	|| id:ukb-d-30750_raw	TRUE	reported	igd	17.4368
53	227093585	0.1491	0.016089	344182	2	1.91955e-20	ukb-d-30750_raw	rs2943640	C	A	0.6518	|| id:ukb-d-30750_raw	TRUE	reported	igd	85.881
54	175261443	-0.14035	0.018551	344182	2	3.87704e-14	ukb-d-30750_raw	rs4972439	C	T	0.22005	|| id:ukb-d-30750_raw	TRUE	reported	igd	57.2388
55	111932122	-0.10831	0.015378	344182	2	1.88452e-12	ukb-d-30750_raw	rs6726007	T	A	0.46539	|| id:ukb-d-30750_raw	TRUE	reported	igd	49.6064
56	183949108	0.38194	0.073394	344182	2	1.95259e-07	ukb-d-30750_raw	rs139614292	C	T	0.011844	|| id:ukb-d-30750_raw	TRUE	reported	igd	27.0813
57	153467862	-0.0786	0.017014	344182	2	3.8414e-06	ukb-d-30750_raw	rs10931191	A	C	0.69421	|| id:ukb-d-30750_raw	TRUE	reported	igd	21.3419
58	9661088	0.081479	0.016482	344182	2	7.67026e-07	ukb-d-30750_raw	rs56690208	C	T	0.58222	|| id:ukb-d-30750_raw	TRUE	reported	igd	24.4383
59	59213916	-0.067916	0.01616	344182	2	2.63913e-05	ukb-d-30750_raw	rs2215854	G	T	0.34809	|| id:ukb-d-30750_raw	TRUE	reported	igd	17.6629
60	8563029	0.11723	0.019068	344182	2	7.8567e-10	ukb-d-30750_raw	rs7572278	A	T	0.20375	|| id:ukb-d-30750_raw	TRUE	reported	igd	37.7979
61	169763148	0.40038	0.016716	344182	2	1.13763e-126	ukb-d-30750_raw	rs560887	C	T	0.70132	|| id:ukb-d-30750_raw	TRUE	reported	igd	573.694
62	96981369	0.10804	0.025481	344182	2	2.23692e-05	ukb-d-30750_raw	rs4435501	C	A	0.10638	|| id:ukb-d-30750_raw	TRUE	reported	igd	17.9778
63	24220141	0.20186	0.022514	344182	2	3.08745e-19	ukb-d-30750_raw	rs72781658	G	A	0.13461	|| id:ukb-d-30750_raw	TRUE	reported	igd	80.3887
64	104153212	0.068989	0.015335	344182	2	6.83502e-06	ukb-d-30750_raw	rs7595711	G	A	0.51549	|| id:ukb-d-30750_raw	TRUE	reported	igd	20.2391
65	138404610	0.090603	0.021345	344182	2	2.18882e-05	ukb-d-30750_raw	rs72844566	G	C	0.15689	|| id:ukb-d-30750_raw	TRUE	reported	igd	18.0174
66	213920231	0.13093	0.027768	344182	2	2.41791e-06	ukb-d-30750_raw	rs77987716	G	A	0.083144	|| id:ukb-d-30750_raw	TRUE	reported	igd	22.2325
67	26359315	0.086133	0.019092	344182	2	6.44199e-06	ukb-d-30750_raw	rs3177055	A	G	0.79723	|| id:ukb-d-30750_raw	TRUE	reported	igd	20.3534
68	169708322	0.3288	0.06086	344182	2	6.57325e-08	ukb-d-30750_raw	rs143869345	G	A	0.016943	|| id:ukb-d-30750_raw	TRUE	reported	igd	29.1877
69	146346285	-0.069179	0.016259	344182	2	2.09368e-05	ukb-d-30750_raw	rs6727997	G	A	0.65654	|| id:ukb-d-30750_raw	TRUE	reported	igd	18.1034
70	165502911	-0.10815	0.023702	344182	2	5.04615e-06	ukb-d-30750_raw	rs78343493	A	G	0.11931	|| id:ukb-d-30750_raw	TRUE	reported	igd	20.8201
71	104538491	-0.18879	0.04568	344182	3	3.58171e-05	ukb-d-30750_raw	rs2196493	T	C	0.970666	|| id:ukb-d-30750_raw	TRUE	reported	igd	17.0807
72	138070901	0.13628	0.020816	344182	3	5.88573e-11	ukb-d-30750_raw	rs13324341	T	C	0.16256	|| id:ukb-d-30750_raw	TRUE	reported	igd	42.8617
73	152697806	-0.29331	0.061995	344182	3	2.2328e-06	ukb-d-30750_raw	rs112786087	G	A	0.016782	|| id:ukb-d-30750_raw	TRUE	reported	igd	22.3841
74	12294202	-0.17191	0.015431	344182	3	8.01309e-29	ukb-d-30750_raw	rs9826367	G	A	0.44872	|| id:ukb-d-30750_raw	TRUE	reported	igd	124.112
75	131629716	0.072566	0.017113	344182	3	2.2311e-05	ukb-d-30750_raw	rs957919	T	C	0.2791	|| id:ukb-d-30750_raw	TRUE	reported	igd	17.981
76	64699445	-0.098699	0.015682	344182	3	3.10313e-10	ukb-d-30750_raw	rs4611812	T	C	0.40428	|| id:ukb-d-30750_raw	TRUE	reported	igd	39.6116
77	124921920	0.098225	0.015458	344182	3	2.09498e-10	ukb-d-30750_raw	rs12497133	A	G	0.53317	|| id:ukb-d-30750_raw	TRUE	reported	igd	40.3773
78	170695426	-0.19336	0.017013	344182	3	6.31248e-30	ukb-d-30750_raw	rs1905505	A	G	0.28363	|| id:ukb-d-30750_raw	TRUE	reported	igd	129.173
79	66411855	-0.065658	0.015767	344182	3	3.12399e-05	ukb-d-30750_raw	rs332388	C	T	0.39228	|| id:ukb-d-30750_raw	TRUE	reported	igd	17.3411
80	49650935	0.1395	0.017252	344182	3	6.20012e-16	ukb-d-30750_raw	rs9866749	T	A	0.70539	|| id:ukb-d-30750_raw	TRUE	reported	igd	65.3837
81	47087837	0.10195	0.015652	344182	3	7.35529e-11	ukb-d-30750_raw	rs13063578	A	T	0.40027	|| id:ukb-d-30750_raw	TRUE	reported	igd	42.4263
82	36965158	-0.11135	0.025452	344182	3	1.21591e-05	ukb-d-30750_raw	rs4678917	C	T	0.10432	|| id:ukb-d-30750_raw	TRUE	reported	igd	19.1398
83	176885730	-0.53227	0.13084	344182	3	4.74308e-05	ukb-d-30750_raw	rs201438207	T	A	0.0036277	|| id:ukb-d-30750_raw	TRUE	reported	igd	16.5494
84	195996188	0.068749	0.015354	344182	3	7.54745e-06	ukb-d-30750_raw	rs59815219	T	C	0.49568	|| id:ukb-d-30750_raw	TRUE	reported	igd	20.0489
85	170337812	0.11282	0.022099	344182	3	3.3043e-07	ukb-d-30750_raw	rs61790206	C	G	0.13965	|| id:ukb-d-30750_raw	TRUE	reported	igd	26.0632
86	186649103	0.095852	0.017197	344182	3	2.49557e-08	ukb-d-30750_raw	rs1981767	A	G	0.2775	|| id:ukb-d-30750_raw	TRUE	reported	igd	31.0668
87	187741842	0.13445	0.01579	344182	3	1.6788e-17	ukb-d-30750_raw	rs6777684	G	A	0.60967	|| id:ukb-d-30750_raw	TRUE	reported	igd	72.5032
88	171778354	0.11715	0.015626	344182	3	6.54335e-14	ukb-d-30750_raw	rs12633493	T	C	0.58662	|| id:ukb-d-30750_raw	TRUE	reported	igd	56.2068
89	123065778	-0.26157	0.01782	344182	3	9.22359e-49	ukb-d-30750_raw	rs11708067	G	A	0.24549	|| id:ukb-d-30750_raw	TRUE	reported	igd	215.457
90	94053165	0.088806	0.017778	344182	3	5.88234e-07	ukb-d-30750_raw	rs34879295	A	G	0.24632	|| id:ukb-d-30750_raw	TRUE	reported	igd	24.9528
91	52896032	0.088417	0.015835	344182	3	2.35711e-08	ukb-d-30750_raw	rs13072537	A	C	0.37486	|| id:ukb-d-30750_raw	TRUE	reported	igd	31.1771
92	59957060	0.26332	0.052188	344182	3	4.52335e-07	ukb-d-30750_raw	rs148335373	T	C	0.02232	|| id:ukb-d-30750_raw	TRUE	reported	igd	25.4581
93	23454790	-0.13138	0.019011	344182	3	4.83838e-12	ukb-d-30750_raw	rs1496653	G	A	0.20435	|| id:ukb-d-30750_raw	TRUE	reported	igd	47.7583
94	9365746	-0.085182	0.017264	344182	3	8.05898e-07	ukb-d-30750_raw	rs2596933	A	G	0.72297	|| id:ukb-d-30750_raw	TRUE	reported	igd	24.3452
95	152022890	-0.0934	0.015409	344182	3	1.35201e-09	ukb-d-30750_raw	rs6784925	T	C	0.55167	|| id:ukb-d-30750_raw	TRUE	reported	igd	36.7405
96	185514189	0.16712	0.016512	344182	3	4.50298e-24	ukb-d-30750_raw	rs9808924	A	G	0.3146	|| id:ukb-d-30750_raw	TRUE	reported	igd	102.437
97	160153989	-0.10646	0.015374	344182	3	4.38228e-12	ukb-d-30750_raw	rs6785881	T	C	0.4812	|| id:ukb-d-30750_raw	TRUE	reported	igd	47.9512
98	72865183	-0.14413	0.030311	344182	3	1.98532e-06	ukb-d-30750_raw	rs13085136	T	C	0.074222	|| id:ukb-d-30750_raw	TRUE	reported	igd	22.6104
99	111726462	-0.070568	0.017342	344182	3	4.71835e-05	ukb-d-30750_raw	rs56931274	T	G	0.27969	|| id:ukb-d-30750_raw	TRUE	reported	igd	16.5584
100	141076507	-0.18868	0.036489	344182	3	2.33222e-07	ukb-d-30750_raw	rs113962490	C	G	0.046719	|| id:ukb-d-30750_raw	TRUE	reported	igd	26.7379
101	91237071	0.075838	0.018272	344182	4	3.31979e-05	ukb-d-30750_raw	rs1551794	T	A	0.22952	|| id:ukb-d-30750_raw	TRUE	reported	igd	17.2267
102	124066948	0.083201	0.019142	344182	4	1.38401e-05	ukb-d-30750_raw	rs303084	A	G	0.79699	|| id:ukb-d-30750_raw	TRUE	reported	igd	18.8922
103	103693621	-0.11229	0.015343	344182	4	2.50669e-13	ukb-d-30750_raw	rs223473	T	C	0.48891	|| id:ukb-d-30750_raw	TRUE	reported	igd	53.5626
104	144885138	-0.23087	0.016693	344182	4	1.71712e-43	ukb-d-30750_raw	rs28504375	A	T	0.63745	|| id:ukb-d-30750_raw	TRUE	reported	igd	191.279
105	185716606	-0.16223	0.022099	344182	4	2.12569e-13	ukb-d-30750_raw	rs72695653	T	C	0.14076	|| id:ukb-d-30750_raw	TRUE	reported	igd	53.8911
106	186744127	0.06633	0.01544	344182	4	1.74068e-05	ukb-d-30750_raw	rs1027523	T	C	0.47005	|| id:ukb-d-30750_raw	TRUE	reported	igd	18.4555
107	49311084	-0.1245	0.018514	344182	4	1.75792e-11	ukb-d-30750_raw	rs28690107	C	G	0.70867	|| id:ukb-d-30750_raw	TRUE	reported	igd	45.2208
108	744972	0.17979	0.039745	344182	4	6.08429e-06	ukb-d-30750_raw	rs1531583	T	G	0.03886	|| id:ukb-d-30750_raw	TRUE	reported	igd	20.4628
109	146045768	-0.17232	0.030144	344182	4	1.0881e-08	ukb-d-30750_raw	rs34835465	C	T	0.070365	|| id:ukb-d-30750_raw	TRUE	reported	igd	32.6791
110	18041649	0.087082	0.016212	344182	4	7.81484e-08	ukb-d-30750_raw	rs55679617	A	G	0.65682	|| id:ukb-d-30750_raw	TRUE	reported	igd	28.8525
111	19683824	0.087127	0.021395	344182	4	4.65779e-05	ukb-d-30750_raw	rs4697130	A	G	0.15412	|| id:ukb-d-30750_raw	TRUE	reported	igd	16.5837
112	76535086	0.076469	0.016856	344182	4	5.71637e-06	ukb-d-30750_raw	rs2055997	G	A	0.70795	|| id:ukb-d-30750_raw	TRUE	reported	igd	20.5808
113	3105200	-0.078119	0.016083	344182	4	1.19031e-06	ukb-d-30750_raw	rs73191188	A	G	0.35363	|| id:ukb-d-30750_raw	TRUE	reported	igd	23.5928
114	158412888	-0.12032	0.02633	344182	4	4.88292e-06	ukb-d-30750_raw	rs116311803	G	A	0.096874	|| id:ukb-d-30750_raw	TRUE	reported	igd	20.8821
115	6291003	0.14488	0.015673	344182	4	2.38726e-20	ukb-d-30750_raw	rs4689394	G	C	0.59864	|| id:ukb-d-30750_raw	TRUE	reported	igd	85.4501
116	71922465	0.078348	0.017439	344182	4	7.03817e-06	ukb-d-30750_raw	rs77074994	G	A	0.72712	|| id:ukb-d-30750_raw	TRUE	reported	igd	20.1843
117	32411427	0.13343	0.032818	344182	4	4.78751e-05	ukb-d-30750_raw	rs111447992	A	C	0.059755	|| id:ukb-d-30750_raw	TRUE	reported	igd	16.5304
118	53875774	-0.096705	0.022979	344182	4	2.57288e-05	ukb-d-30750_raw	rs17645134	T	C	0.13406	|| id:ukb-d-30750_raw	TRUE	reported	igd	17.7107
119	89034231	-0.085004	0.0167	344182	4	3.58377e-07	ukb-d-30750_raw	rs2622622	G	C	0.31322	|| id:ukb-d-30750_raw	TRUE	reported	igd	25.9087
120	157811363	-0.13226	0.0288	344182	4	4.38268e-06	ukb-d-30750_raw	rs79126116	A	G	0.078246	|| id:ukb-d-30750_raw	TRUE	reported	igd	21.0898
121	147118784	0.22092	0.050259	344182	4	1.10469e-05	ukb-d-30750_raw	rs151259461	T	C	0.027217	|| id:ukb-d-30750_raw	TRUE	reported	igd	19.3216
122	106066293	0.11089	0.022318	344182	4	6.74404e-07	ukb-d-30750_raw	rs17035311	C	A	0.13722	|| id:ukb-d-30750_raw	TRUE	reported	igd	24.6873
123	88751316	0.11032	0.02137	344182	5	2.4395e-07	ukb-d-30750_raw	rs62378247	T	C	0.1546	|| id:ukb-d-30750_raw	TRUE	reported	igd	26.6501
124	76427311	-0.13225	0.016459	344182	5	9.38642e-16	ukb-d-30750_raw	rs6878122	A	G	0.68018	|| id:ukb-d-30750_raw	TRUE	reported	igd	64.5631
125	52072194	0.091121	0.018411	344182	5	7.4571e-07	ukb-d-30750_raw	rs2648731	A	G	0.22592	|| id:ukb-d-30750_raw	TRUE	reported	igd	24.4953
126	71888116	0.17085	0.032358	344182	5	1.2939e-07	ukb-d-30750_raw	rs66506004	T	C	0.059679	|| id:ukb-d-30750_raw	TRUE	reported	igd	27.8783
127	106386161	-0.091918	0.019421	344182	5	2.2136e-06	ukb-d-30750_raw	rs34208221	C	T	0.20024	|| id:ukb-d-30750_raw	TRUE	reported	igd	22.4005
128	156443066	0.084073	0.016053	344182	5	1.63061e-07	ukb-d-30750_raw	rs4704834	G	A	0.64651	|| id:ukb-d-30750_raw	TRUE	reported	igd	27.4284
129	125490786	-0.088506	0.021555	344182	5	4.02522e-05	ukb-d-30750_raw	rs7448827	A	G	0.15126	|| id:ukb-d-30750_raw	TRUE	reported	igd	16.8597
130	14768092	-0.18425	0.025997	344182	5	1.36899e-12	ukb-d-30750_raw	rs6885132	G	C	0.099832	|| id:ukb-d-30750_raw	TRUE	reported	igd	50.2306
131	32044974	0.25304	0.061744	344182	5	4.16323e-05	ukb-d-30750_raw	rs141538433	T	A	0.016296	|| id:ukb-d-30750_raw	TRUE	reported	igd	16.7953
132	44494312	-0.097995	0.021271	344182	5	4.08658e-06	ukb-d-30750_raw	rs11750655	C	T	0.1594	|| id:ukb-d-30750_raw	TRUE	reported	igd	21.2242
133	1104938	0.081596	0.015546	344182	5	1.5319e-07	ukb-d-30750_raw	rs35188965	T	C	0.58168	|| id:ukb-d-30750_raw	TRUE	reported	igd	27.5487
134	141167461	-0.084304	0.018724	344182	5	6.72094e-06	ukb-d-30750_raw	rs152276	A	G	0.78428	|| id:ukb-d-30750_raw	TRUE	reported	igd	20.2721
135	27102305	0.27307	0.063461	344182	5	1.6862e-05	ukb-d-30750_raw	rs72737216	C	T	0.015651	|| id:ukb-d-30750_raw	TRUE	reported	igd	18.5154
136	179306307	0.22721	0.05493	344182	5	3.52842e-05	ukb-d-30750_raw	rs145419460	C	T	0.020185	|| id:ukb-d-30750_raw	TRUE	reported	igd	17.1094
137	123218006	-0.073313	0.016397	344182	5	7.77875e-06	ukb-d-30750_raw	rs7726166	G	C	0.32392	|| id:ukb-d-30750_raw	TRUE	reported	igd	19.9909
138	74341067	-0.09917	0.019802	344182	5	5.49921e-07	ukb-d-30750_raw	rs56858051	T	G	0.18455	|| id:ukb-d-30750_raw	TRUE	reported	igd	25.0809
139	101870140	0.21073	0.035389	344182	5	2.60621e-09	ukb-d-30750_raw	rs145762933	A	G	0.050019	|| id:ukb-d-30750_raw	TRUE	reported	igd	35.4582
140	112274827	0.071849	0.015506	344182	5	3.59451e-06	ukb-d-30750_raw	rs153569	C	T	0.46725	|| id:ukb-d-30750_raw	TRUE	reported	igd	21.4705
141	168552630	0.24087	0.053184	344182	5	5.93035e-06	ukb-d-30750_raw	rs149959982	A	G	0.024911	|| id:ukb-d-30750_raw	TRUE	reported	igd	20.5118
142	147884668	-0.072129	0.015526	344182	5	3.39211e-06	ukb-d-30750_raw	rs9716164	T	C	0.42334	|| id:ukb-d-30750_raw	TRUE	reported	igd	21.5824
143	55861464	0.10324	0.019624	344182	5	1.43311e-07	ukb-d-30750_raw	rs28650790	T	C	0.1917	|| id:ukb-d-30750_raw	TRUE	reported	igd	27.6771
144	158246650	0.12178	0.02043	344182	5	2.51033e-09	ukb-d-30750_raw	rs7720275	C	T	0.17005	|| id:ukb-d-30750_raw	TRUE	reported	igd	35.5316
145	126792095	0.13598	0.01838	344182	6	1.38325e-13	ukb-d-30750_raw	rs11759026	G	A	0.22712	|| id:ukb-d-30750_raw	TRUE	reported	igd	54.7342
146	139837438	-0.11048	0.015875	344182	6	3.42452e-12	ukb-d-30750_raw	rs62440928	A	G	0.60464	|| id:ukb-d-30750_raw	TRUE	reported	igd	48.4328
147	32626272	0.289	0.016685	344182	6	3.53265e-67	ukb-d-30750_raw	rs9273363	A	C	0.30378	|| id:ukb-d-30750_raw	TRUE	reported	igd	300.015
148	43757896	0.12424	0.015384	344182	6	6.72512e-16	ukb-d-30750_raw	rs998584	A	C	0.48165	|| id:ukb-d-30750_raw	TRUE	reported	igd	65.2205
149	31459024	0.39398	0.08584	344182	6	4.44017e-06	ukb-d-30750_raw	rs115607256	A	G	0.0081306	|| id:ukb-d-30750_raw	TRUE	reported	igd	21.0654
150	153402841	0.095312	0.016651	344182	6	1.041e-08	ukb-d-30750_raw	rs6920313	C	T	0.30591	|| id:ukb-d-30750_raw	TRUE	reported	igd	32.7653
151	168194142	0.082267	0.017842	344182	6	4.01162e-06	ukb-d-30750_raw	rs3778657	C	T	0.25558	|| id:ukb-d-30750_raw	TRUE	reported	igd	21.26
152	18756486	-0.070971	0.015805	344182	6	7.11017e-06	ukb-d-30750_raw	rs9477866	G	A	0.59223	|| id:ukb-d-30750_raw	TRUE	reported	igd	20.1638
153	7307555	0.12836	0.028948	344182	6	9.25145e-06	ukb-d-30750_raw	rs3799520	G	T	0.076056	|| id:ukb-d-30750_raw	TRUE	reported	igd	19.6618
154	160851766	0.096419	0.01539	344182	6	3.72804e-10	ukb-d-30750_raw	rs376563	C	T	0.53313	|| id:ukb-d-30750_raw	TRUE	reported	igd	39.2508
155	133238316	0.063737	0.015489	344182	6	3.87106e-05	ukb-d-30750_raw	rs271120	G	T	0.54966	|| id:ukb-d-30750_raw	TRUE	reported	igd	16.9331
156	137298243	-0.070043	0.015805	344182	6	9.34953e-06	ukb-d-30750_raw	rs10872467	A	G	0.56888	|| id:ukb-d-30750_raw	TRUE	reported	igd	19.64
157	110760008	-0.12788	0.018075	344182	6	1.50107e-12	ukb-d-30750_raw	rs12210538	G	A	0.23618	|| id:ukb-d-30750_raw	TRUE	reported	igd	50.0551
158	84240606	0.081799	0.017336	344182	6	2.37602e-06	ukb-d-30750_raw	rs645252	C	T	0.70435	|| id:ukb-d-30750_raw	TRUE	reported	igd	22.2637
159	31235869	0.19015	0.017397	344182	6	8.39073e-28	ukb-d-30750_raw	rs1131114	C	T	0.2651	|| id:ukb-d-30750_raw	TRUE	reported	igd	119.466
160	90838675	0.067189	0.016102	344182	6	3.0094e-05	ukb-d-30750_raw	rs12212737	A	G	0.35307	|| id:ukb-d-30750_raw	TRUE	reported	igd	17.4115
161	7218337	0.21181	0.048723	344182	6	1.37959e-05	ukb-d-30750_raw	rs13192435	C	T	0.025466	|| id:ukb-d-30750_raw	TRUE	reported	igd	18.8984
162	7249460	-0.1647	0.020022	344182	6	1.94402e-16	ukb-d-30750_raw	rs78588343	A	G	0.17915	|| id:ukb-d-30750_raw	TRUE	reported	igd	67.6663
163	135419636	-0.17628	0.01755	344182	6	9.76787e-24	ukb-d-30750_raw	rs9376091	T	C	0.26036	|| id:ukb-d-30750_raw	TRUE	reported	igd	100.891
164	109800874	-0.077398	0.016316	344182	6	2.10049e-06	ukb-d-30750_raw	rs12190996	T	C	0.33122	|| id:ukb-d-30750_raw	TRUE	reported	igd	22.5026
165	31565648	0.10589	0.022931	344182	6	3.88016e-06	ukb-d-30750_raw	rs2736188	A	G	0.12864	|| id:ukb-d-30750_raw	TRUE	reported	igd	21.3238
166	19831598	-0.1569	0.038157	344182	6	3.92274e-05	ukb-d-30750_raw	rs17550540	C	T	0.042334	|| id:ukb-d-30750_raw	TRUE	reported	igd	16.9082
167	32442436	0.16167	0.017719	344182	6	7.27277e-20	ukb-d-30750_raw	rs6901903	C	T	0.27105	|| id:ukb-d-30750_raw	TRUE	reported	igd	83.2493
168	70048295	-0.22824	0.048487	344182	6	2.5105e-06	ukb-d-30750_raw	rs117927924	A	G	0.026624	|| id:ukb-d-30750_raw	TRUE	reported	igd	22.1581
169	34230443	-0.19382	0.046343	344182	6	2.88563e-05	ukb-d-30750_raw	rs7740907	C	G	0.028367	|| id:ukb-d-30750_raw	TRUE	reported	igd	17.4916
170	51100011	0.078829	0.015809	344182	6	6.1546e-07	ukb-d-30750_raw	rs2397027	T	C	0.40302	|| id:ukb-d-30750_raw	TRUE	reported	igd	24.8636
171	43731854	0.087558	0.015961	344182	6	4.11851e-08	ukb-d-30750_raw	rs833058	T	C	0.36515	|| id:ukb-d-30750_raw	TRUE	reported	igd	30.0934
172	20686878	0.28395	0.020297	344182	6	1.85609e-44	ukb-d-30750_raw	rs67131976	T	C	0.17231	|| id:ukb-d-30750_raw	TRUE	reported	igd	195.713
173	53158335	0.08112	0.016017	344182	6	4.09129e-07	ukb-d-30750_raw	rs2294856	C	G	0.35487	|| id:ukb-d-30750_raw	TRUE	reported	igd	25.6504
174	26093141	-0.5108	0.028482	344182	6	6.90399e-72	ukb-d-30750_raw	rs1800562	A	G	0.078843	|| id:ukb-d-30750_raw	TRUE	reported	igd	321.633
175	69789374	0.10983	0.017821	344182	7	7.16028e-10	ukb-d-30750_raw	rs6953344	G	A	0.24663	|| id:ukb-d-30750_raw	TRUE	reported	igd	37.982
176	92764489	-0.12014	0.024732	344182	7	1.18839e-06	ukb-d-30750_raw	rs10488532	T	C	0.108	|| id:ukb-d-30750_raw	TRUE	reported	igd	23.597
177	106711492	0.078067	0.015514	344182	7	4.85557e-07	ukb-d-30750_raw	rs3801969	T	G	0.43716	|| id:ukb-d-30750_raw	TRUE	reported	igd	25.3214
178	130455588	0.094934	0.016491	344182	7	8.57808e-09	ukb-d-30750_raw	rs1838931	T	C	0.31812	|| id:ukb-d-30750_raw	TRUE	reported	igd	33.1398
179	25965759	-0.08645	0.01765	344182	7	9.68545e-07	ukb-d-30750_raw	rs7786102	A	G	0.71792	|| id:ukb-d-30750_raw	TRUE	reported	igd	23.9906
180	30763042	0.069559	0.015525	344182	7	7.45264e-06	ukb-d-30750_raw	rs255154	C	T	0.56057	|| id:ukb-d-30750_raw	TRUE	reported	igd	20.0744
181	44240407	0.44709	0.020003	344182	7	1.39316e-110	ukb-d-30750_raw	rs1004558	T	C	0.17898	|| id:ukb-d-30750_raw	TRUE	reported	igd	499.574
182	15063430	-0.16103	0.015411	344182	7	1.49142e-25	ukb-d-30750_raw	rs10487796	A	T	0.45053	|| id:ukb-d-30750_raw	TRUE	reported	igd	109.182
183	6434904	-0.087382	0.017355	344182	7	4.78366e-07	ukb-d-30750_raw	rs836472	A	G	0.26661	|| id:ukb-d-30750_raw	TRUE	reported	igd	25.351
184	156992461	-0.10751	0.016093	344182	7	2.39001e-11	ukb-d-30750_raw	rs2366214	G	A	0.34759	|| id:ukb-d-30750_raw	TRUE	reported	igd	44.6297
185	98916779	0.2271	0.039114	344182	7	6.39897e-09	ukb-d-30750_raw	rs76702117	G	A	0.040151	|| id:ukb-d-30750_raw	TRUE	reported	igd	33.7109
186	1914350	-0.10404	0.018626	344182	7	2.32761e-08	ukb-d-30750_raw	rs60238952	G	A	0.21923	|| id:ukb-d-30750_raw	TRUE	reported	igd	31.2005
187	28198677	-0.15899	0.015348	344182	7	3.82737e-25	ukb-d-30750_raw	rs1708302	T	C	0.50097	|| id:ukb-d-30750_raw	TRUE	reported	igd	107.309
188	855720	-0.094535	0.022547	344182	7	2.75537e-05	ukb-d-30750_raw	rs76222665	G	C	0.13371	|| id:ukb-d-30750_raw	TRUE	reported	igd	17.5795
189	89833007	0.081425	0.015561	344182	7	1.67302e-07	ukb-d-30750_raw	rs6973494	A	C	0.5141	|| id:ukb-d-30750_raw	TRUE	reported	igd	27.3804
190	80320633	-0.070261	0.015674	344182	7	7.37021e-06	ukb-d-30750_raw	rs7797401	A	G	0.45572	|| id:ukb-d-30750_raw	TRUE	reported	igd	20.0941
191	44185955	0.17521	0.023796	344182	7	1.80551e-13	ukb-d-30750_raw	rs76323047	G	A	0.11843	|| id:ukb-d-30750_raw	TRUE	reported	igd	54.2138
192	65491123	-0.079416	0.015322	344182	7	2.18469e-07	ukb-d-30750_raw	rs2460421	T	A	0.5018	|| id:ukb-d-30750_raw	TRUE	reported	igd	26.8649
193	158814908	0.19255	0.044662	344182	7	1.62461e-05	ukb-d-30750_raw	rs62485824	G	A	0.03048	|| id:ukb-d-30750_raw	TRUE	reported	igd	18.5871
194	14898282	0.16157	0.020347	344182	7	2.01465e-15	ukb-d-30750_raw	rs17168486	T	C	0.17349	|| id:ukb-d-30750_raw	TRUE	reported	igd	63.0552
195	123436850	-0.20599	0.028435	344182	7	4.35211e-13	ukb-d-30750_raw	rs12668254	G	A	0.079671	|| id:ukb-d-30750_raw	TRUE	reported	igd	52.479
196	50577968	0.084315	0.017123	344182	7	8.48086e-07	ukb-d-30750_raw	rs73121277	C	T	0.28061	|| id:ukb-d-30750_raw	TRUE	reported	igd	24.2466
197	150704843	-0.073685	0.016616	344182	7	9.22805e-06	ukb-d-30750_raw	rs891511	A	G	0.31972	|| id:ukb-d-30750_raw	TRUE	reported	igd	19.6655
198	131854584	0.073666	0.018103	344182	7	4.71911e-05	ukb-d-30750_raw	rs7786869	A	G	0.23527	|| id:ukb-d-30750_raw	TRUE	reported	igd	16.559
199	42339634	0.12312	0.016004	344182	8	1.44079e-14	ukb-d-30750_raw	rs55840085	A	G	0.35538	|| id:ukb-d-30750_raw	TRUE	reported	igd	59.1834
200	4288356	0.12457	0.028572	344182	8	1.30161e-05	ukb-d-30750_raw	rs17070283	T	C	0.078869	|| id:ukb-d-30750_raw	TRUE	reported	igd	19.0084
201	59239432	-0.065701	0.015685	344182	8	2.80408e-05	ukb-d-30750_raw	rs7819891	C	A	0.60361	|| id:ukb-d-30750_raw	TRUE	reported	igd	17.5459
202	49570361	-0.2985	0.072428	344182	8	3.76669e-05	ukb-d-30750_raw	rs17704590	T	G	0.01187	|| id:ukb-d-30750_raw	TRUE	reported	igd	16.9854
203	14126134	0.06521	0.015601	344182	8	2.91629e-05	ukb-d-30750_raw	rs17228952	G	T	0.40724	|| id:ukb-d-30750_raw	TRUE	reported	igd	17.4712
204	10573702	-0.10923	0.016643	344182	8	5.27959e-11	ukb-d-30750_raw	rs7820334	T	C	0.31109	|| id:ukb-d-30750_raw	TRUE	reported	igd	43.0745
205	144561598	0.1534	0.03697	344182	8	3.33626e-05	ukb-d-30750_raw	rs55747119	A	G	0.044909	|| id:ukb-d-30750_raw	TRUE	reported	igd	17.2168
206	145510507	-0.097011	0.015963	344182	8	1.22439e-09	ukb-d-30750_raw	rs4977200	G	A	0.61379	|| id:ukb-d-30750_raw	TRUE	reported	igd	36.9329
207	74672615	0.11963	0.026798	344182	8	8.04526e-06	ukb-d-30750_raw	rs16938719	C	A	0.090572	|| id:ukb-d-30750_raw	TRUE	reported	igd	19.9285
208	31265594	-0.09337	0.022172	344182	8	2.54062e-05	ukb-d-30750_raw	rs2575049	C	T	0.85362	|| id:ukb-d-30750_raw	TRUE	reported	igd	17.7339
209	116667539	-0.11708	0.01701	344182	8	5.87489e-12	ukb-d-30750_raw	rs2737263	T	G	0.28427	|| id:ukb-d-30750_raw	TRUE	reported	igd	47.3758
210	95958637	0.08117	0.01565	344182	8	2.14151e-07	ukb-d-30750_raw	rs1713669	G	C	0.40227	|| id:ukb-d-30750_raw	TRUE	reported	igd	26.9006
211	41548911	-0.54055	0.040328	344182	8	5.88302e-41	ukb-d-30750_raw	rs66593272	T	A	0.037563	|| id:ukb-d-30750_raw	TRUE	reported	igd	179.663
212	118191475	-0.2774	0.01656	344182	8	5.85464e-63	ukb-d-30750_raw	rs35859536	T	C	0.31344	|| id:ukb-d-30750_raw	TRUE	reported	igd	280.603
213	131024701	-0.062983	0.015392	344182	8	4.27671e-05	ukb-d-30750_raw	rs2060985	G	A	0.53737	|| id:ukb-d-30750_raw	TRUE	reported	igd	16.7439
214	100885537	0.16358	0.03951	344182	8	3.4696e-05	ukb-d-30750_raw	rs117821861	T	C	0.040226	|| id:ukb-d-30750_raw	TRUE	reported	igd	17.1414
215	111028121	0.075528	0.017197	344182	8	1.1237e-05	ukb-d-30750_raw	rs1901175	G	A	0.2732	|| id:ukb-d-30750_raw	TRUE	reported	igd	19.289
216	41630447	0.33164	0.018313	344182	8	2.90202e-73	ukb-d-30750_raw	rs4737010	A	G	0.22802	|| id:ukb-d-30750_raw	TRUE	reported	igd	327.955
217	126482077	0.095504	0.015352	344182	8	4.95062e-10	ukb-d-30750_raw	rs2954021	G	A	0.50565	|| id:ukb-d-30750_raw	TRUE	reported	igd	38.7002
218	4283137	-0.092317	0.01569	344182	9	4.01772e-09	ukb-d-30750_raw	rs1574285	T	G	0.60147	|| id:ukb-d-30750_raw	TRUE	reported	igd	34.6192
219	2622134	-0.080765	0.016199	344182	9	6.17703e-07	ukb-d-30750_raw	rs34881325	T	C	0.37717	|| id:ukb-d-30750_raw	TRUE	reported	igd	24.8582
220	124103523	0.2025	0.03857	344182	9	1.5203e-07	ukb-d-30750_raw	rs41273438	G	A	0.041347	|| id:ukb-d-30750_raw	TRUE	reported	igd	27.5645
221	91495135	-0.43693	0.033677	344182	9	1.74824e-38	ukb-d-30750_raw	rs61750929	T	C	0.055145	|| id:ukb-d-30750_raw	TRUE	reported	igd	168.328
222	90842614	0.070353	0.015767	344182	9	8.11877e-06	ukb-d-30750_raw	rs10780908	G	C	0.58562	|| id:ukb-d-30750_raw	TRUE	reported	igd	19.9098
223	22134068	-0.30869	0.020265	344182	9	2.24698e-52	ukb-d-30750_raw	rs10811660	A	G	0.17332	|| id:ukb-d-30750_raw	TRUE	reported	igd	232.034
224	28410903	0.076823	0.01638	344182	9	2.73067e-06	ukb-d-30750_raw	rs13285209	C	T	0.3266	|| id:ukb-d-30750_raw	TRUE	reported	igd	21.9966
225	136146597	0.23038	0.017649	344182	9	6.22157e-39	ukb-d-30750_raw	rs550057	T	C	0.25461	|| id:ukb-d-30750_raw	TRUE	reported	igd	170.392
226	140100317	-0.17601	0.022781	344182	9	1.11148e-14	ukb-d-30750_raw	rs113809617	G	C	0.13158	|| id:ukb-d-30750_raw	TRUE	reported	igd	59.6938
227	71397734	0.15473	0.037683	344182	9	4.02791e-05	ukb-d-30750_raw	rs1412988	G	A	0.94743	|| id:ukb-d-30750_raw	TRUE	reported	igd	16.86
228	139239585	0.17046	0.017815	344182	9	1.0927e-21	ukb-d-30750_raw	rs28641468	C	T	0.75584	|| id:ukb-d-30750_raw	TRUE	reported	igd	91.5532
229	125807020	0.1076	0.022173	344182	9	1.21941e-06	ukb-d-30750_raw	rs584048	T	C	0.86062	|| id:ukb-d-30750_raw	TRUE	reported	igd	23.5492
230	107686131	0.066524	0.015482	344182	9	1.7336e-05	ukb-d-30750_raw	rs2515613	G	A	0.44734	|| id:ukb-d-30750_raw	TRUE	reported	igd	18.463
231	131927106	0.096063	0.016352	344182	9	4.23604e-09	ukb-d-30750_raw	rs5900831	G	T	0.64833	|| id:ukb-d-30750_raw	TRUE	reported	igd	34.512
232	22043612	-0.0826	0.015894	344182	9	2.02838e-07	ukb-d-30750_raw	rs1412830	T	C	0.37681	|| id:ukb-d-30750_raw	TRUE	reported	igd	27.0081
233	110530324	-0.12991	0.01702	344182	9	2.29985e-14	ukb-d-30750_raw	rs1967604	G	A	0.7125	|| id:ukb-d-30750_raw	TRUE	reported	igd	58.2594
234	4856877	-0.13066	0.019186	344182	9	9.77012e-12	ukb-d-30750_raw	rs10758658	A	G	0.19951	|| id:ukb-d-30750_raw	TRUE	reported	igd	46.3785
235	84308948	-0.096361	0.015513	344182	9	5.25218e-10	ukb-d-30750_raw	rs2796441	A	G	0.42001	|| id:ukb-d-30750_raw	TRUE	reported	igd	38.5843
236	86594719	-0.071982	0.017308	344182	9	3.19801e-05	ukb-d-30750_raw	rs3793477	C	G	0.2687	|| id:ukb-d-30750_raw	TRUE	reported	igd	17.2963
237	97249230	-0.073335	0.015557	344182	9	2.43092e-06	ukb-d-30750_raw	rs7047279	C	T	0.56787	|| id:ukb-d-30750_raw	TRUE	reported	igd	22.2214
238	79840433	0.14594	0.018823	344182	9	8.99498e-15	ukb-d-30750_raw	rs1929915	A	G	0.2095	|| id:ukb-d-30750_raw	TRUE	reported	igd	60.1134
239	43209943	-0.075513	0.016903	344182	10	7.91353e-06	ukb-d-30750_raw	rs504892	A	G	0.29206	|| id:ukb-d-30750_raw	TRUE	reported	igd	19.9579
240	71273357	-0.14306	0.028129	344182	10	3.65999e-07	ukb-d-30750_raw	rs1955163	A	G	0.080845	|| id:ukb-d-30750_raw	TRUE	reported	igd	25.8659
241	12540460	0.074788	0.01589	344182	10	2.51831e-06	ukb-d-30750_raw	rs12768808	G	A	0.37081	|| id:ukb-d-30750_raw	TRUE	reported	igd	22.1522
242	114736670	-0.30491	0.056519	344182	10	6.86262e-08	ukb-d-30750_raw	rs114322470	G	T	0.019319	|| id:ukb-d-30750_raw	TRUE	reported	igd	29.1041
243	126286173	0.095619	0.022207	344182	10	1.66399e-05	ukb-d-30750_raw	rs11599255	A	C	0.15049	|| id:ukb-d-30750_raw	TRUE	reported	igd	18.54
244	50248924	-0.16614	0.018084	344182	10	4.05695e-20	ukb-d-30750_raw	rs61850681	A	G	0.23828	|| id:ukb-d-30750_raw	TRUE	reported	igd	84.4033
245	121712667	0.081323	0.016687	344182	10	1.09721e-06	ukb-d-30750_raw	rs12775642	A	G	0.32254	|| id:ukb-d-30750_raw	TRUE	reported	igd	23.7504
246	64893433	0.069964	0.015382	344182	10	5.40356e-06	ukb-d-30750_raw	rs2175197	C	T	0.50187	|| id:ukb-d-30750_raw	TRUE	reported	igd	20.6882
247	3433364	0.23388	0.050682	344182	10	3.9384e-06	ukb-d-30750_raw	rs79502536	A	G	0.025455	|| id:ukb-d-30750_raw	TRUE	reported	igd	21.2951
248	71091648	-0.80747	0.020078	344182	10	1e-200	ukb-d-30750_raw	rs7913272	A	T	0.18252	|| id:ukb-d-30750_raw	TRUE	reported	igd	1617.38
249	79664904	0.10373	0.016555	344182	10	3.71484e-10	ukb-d-30750_raw	rs7077479	A	C	0.33125	|| id:ukb-d-30750_raw	TRUE	reported	igd	39.26
250	80947438	-0.10463	0.015393	344182	10	1.0666e-11	ukb-d-30750_raw	rs697239	C	T	0.45812	|| id:ukb-d-30750_raw	TRUE	reported	igd	46.2025
251	71001110	0.24387	0.015439	344182	10	3.48418e-56	ukb-d-30750_raw	rs7918272	G	C	0.48755	|| id:ukb-d-30750_raw	TRUE	reported	igd	249.505
252	94477870	-0.18945	0.015808	344182	10	4.3461e-33	ukb-d-30750_raw	rs7898054	T	C	0.38032	|| id:ukb-d-30750_raw	TRUE	reported	igd	143.627
253	120398369	-0.067707	0.015553	344182	10	1.34079e-05	ukb-d-30750_raw	rs4752183	G	T	0.57226	|| id:ukb-d-30750_raw	TRUE	reported	igd	18.9513
254	82650885	0.099259	0.024049	344182	10	3.66944e-05	ukb-d-30750_raw	rs78249813	T	C	0.1148	|| id:ukb-d-30750_raw	TRUE	reported	igd	17.0351
255	13569805	0.076128	0.01538	344182	10	7.42968e-07	ukb-d-30750_raw	rs11258437	T	C	0.52583	|| id:ukb-d-30750_raw	TRUE	reported	igd	24.5006
256	36469962	-0.072327	0.015661	344182	10	3.86963e-06	ukb-d-30750_raw	rs315633	T	C	0.43042	|| id:ukb-d-30750_raw	TRUE	reported	igd	21.3286
257	104470918	-0.083867	0.017	344182	10	8.08202e-07	ukb-d-30750_raw	rs2251772	C	T	0.28823	|| id:ukb-d-30750_raw	TRUE	reported	igd	24.338
258	26494607	-0.084464	0.020215	344182	10	2.93778e-05	ukb-d-30750_raw	rs12266027	G	A	0.17649	|| id:ukb-d-30750_raw	TRUE	reported	igd	17.4581
259	93669301	0.50659	0.1244	344182	10	4.65683e-05	ukb-d-30750_raw	rs7086031	G	T	0.0038119	|| id:ukb-d-30750_raw	TRUE	reported	igd	16.5834
260	114754071	0.47526	0.016882	344182	10	3.60579e-174	ukb-d-30750_raw	rs34872471	C	T	0.29127	|| id:ukb-d-30750_raw	TRUE	reported	igd	792.528
261	12307894	0.21882	0.018898	344182	10	5.31986e-31	ukb-d-30750_raw	rs11257655	T	C	0.20825	|| id:ukb-d-30750_raw	TRUE	reported	igd	134.073
262	71138134	0.17418	0.016267	344182	10	9.482e-27	ukb-d-30750_raw	rs10998752	A	G	0.39985	|| id:ukb-d-30750_raw	TRUE	reported	igd	114.652
263	34782972	0.16226	0.028247	344182	11	9.23188e-09	ukb-d-30750_raw	rs10047488	C	G	0.081739	|| id:ukb-d-30750_raw	TRUE	reported	igd	32.9973
264	100435284	-0.12988	0.021566	344182	11	1.71838e-09	ukb-d-30750_raw	rs12365580	A	G	0.15047	|| id:ukb-d-30750_raw	TRUE	reported	igd	36.2698
265	115125119	-0.11135	0.02181	344182	11	3.29944e-07	ukb-d-30750_raw	rs4936325	G	A	0.14723	|| id:ukb-d-30750_raw	TRUE	reported	igd	26.0657
266	10517661	0.14854	0.027452	344182	11	6.2709e-08	ukb-d-30750_raw	rs11042852	G	A	0.086798	|| id:ukb-d-30750_raw	TRUE	reported	igd	29.2778
267	55077895	0.12178	0.02374	344182	11	2.90429e-07	ukb-d-30750_raw	rs1434602	C	T	0.88246	|| id:ukb-d-30750_raw	TRUE	reported	igd	26.3142
268	72460762	-0.18717	0.021037	344182	11	5.7597e-19	ukb-d-30750_raw	rs11602873	T	A	0.15759	|| id:ukb-d-30750_raw	TRUE	reported	igd	79.1598
269	75926967	0.088128	0.018688	344182	11	2.40868e-06	ukb-d-30750_raw	rs689419	G	T	0.78211	|| id:ukb-d-30750_raw	TRUE	reported	igd	22.2383
270	93057087	0.093396	0.01649	344182	11	1.48119e-08	ukb-d-30750_raw	rs3020069	A	G	0.68286	|| id:ukb-d-30750_raw	TRUE	reported	igd	32.0786
271	68872643	-0.24997	0.061072	344182	11	4.25726e-05	ukb-d-30750_raw	rs145602179	C	T	0.017178	|| id:ukb-d-30750_raw	TRUE	reported	igd	16.753
272	45207851	-0.12605	0.024115	344182	11	1.7233e-07	ukb-d-30750_raw	rs7480089	A	G	0.11404	|| id:ukb-d-30750_raw	TRUE	reported	igd	27.3219
273	65332273	0.10255	0.017128	344182	11	2.13462e-09	ukb-d-30750_raw	rs2510078	T	C	0.27774	|| id:ukb-d-30750_raw	TRUE	reported	igd	35.8474
274	92708710	0.29735	0.017141	344182	11	2.22331e-67	ukb-d-30750_raw	rs10830963	G	C	0.27517	|| id:ukb-d-30750_raw	TRUE	reported	igd	300.929
275	2156213	0.066574	0.015892	344182	11	2.80092e-05	ukb-d-30750_raw	rs734351	A	G	0.62782	|| id:ukb-d-30750_raw	TRUE	reported	igd	17.549
276	122503132	0.069487	0.015894	344182	11	1.23231e-05	ukb-d-30750_raw	rs55696240	A	G	0.37845	|| id:ukb-d-30750_raw	TRUE	reported	igd	19.1135
277	118962230	-0.072701	0.017653	344182	11	3.81918e-05	ukb-d-30750_raw	rs1131488	T	G	0.28157	|| id:ukb-d-30750_raw	TRUE	reported	igd	16.9607
278	130424893	0.164	0.039782	344182	11	3.7499e-05	ukb-d-30750_raw	rs71483623	A	G	0.039357	|| id:ukb-d-30750_raw	TRUE	reported	igd	16.9947
279	47312689	-0.13326	0.017253	344182	11	1.1298e-14	ukb-d-30750_raw	rs11039165	G	A	0.27103	|| id:ukb-d-30750_raw	TRUE	reported	igd	59.6582
280	41192891	0.33679	0.077377	344182	11	1.34561e-05	ukb-d-30750_raw	rs185090223	A	G	0.010947	|| id:ukb-d-30750_raw	TRUE	reported	igd	18.945
281	103474318	0.1022	0.021952	344182	11	3.2334e-06	ukb-d-30750_raw	rs1552150	G	A	0.85739	|| id:ukb-d-30750_raw	TRUE	reported	igd	21.6747
282	9769562	-0.13765	0.016036	344182	11	9.20662e-18	ukb-d-30750_raw	rs415895	G	C	0.64515	|| id:ukb-d-30750_raw	TRUE	reported	igd	73.6818
283	14198114	0.2699	0.06313	344182	11	1.90911e-05	ukb-d-30750_raw	rs149262788	A	G	0.015495	|| id:ukb-d-30750_raw	TRUE	reported	igd	18.2782
284	30315071	0.072753	0.016142	344182	11	6.57234e-06	ukb-d-30750_raw	rs61886116	T	G	0.34771	|| id:ukb-d-30750_raw	TRUE	reported	igd	20.3136
285	17412960	-0.099997	0.016451	344182	11	1.21311e-09	ukb-d-30750_raw	rs7124355	G	A	0.67508	|| id:ukb-d-30750_raw	TRUE	reported	igd	36.9479
286	61571382	-0.10537	0.016576	344182	11	2.06182e-10	ukb-d-30750_raw	rs174549	A	G	0.30997	|| id:ukb-d-30750_raw	TRUE	reported	igd	40.4087
287	2857194	0.17623	0.015527	344182	11	7.50931e-30	ukb-d-30750_raw	rs2237895	C	A	0.41525	|| id:ukb-d-30750_raw	TRUE	reported	igd	128.82
288	226757	-0.1227	0.016956	344182	11	4.62701e-13	ukb-d-30750_raw	rs12419995	T	A	0.63117	|| id:ukb-d-30750_raw	TRUE	reported	igd	52.3651
289	106927491	0.075958	0.01542	344182	11	8.40466e-07	ukb-d-30750_raw	rs2262802	C	T	0.47813	|| id:ukb-d-30750_raw	TRUE	reported	igd	24.2649
290	112059557	-0.10915	0.015494	344182	12	1.86209e-12	ukb-d-30750_raw	rs11065979	T	C	0.43738	|| id:ukb-d-30750_raw	TRUE	reported	igd	49.6273
291	97867705	-0.1937	0.032747	344182	12	3.32147e-09	ukb-d-30750_raw	rs77530740	T	A	0.058589	|| id:ukb-d-30750_raw	TRUE	reported	igd	34.9878
292	121380541	-0.23455	0.042635	344182	12	3.77077e-08	ukb-d-30750_raw	rs73226260	A	G	0.034445	|| id:ukb-d-30750_raw	TRUE	reported	igd	30.2648
293	49586676	-0.20513	0.038283	344182	12	8.41395e-08	ukb-d-30750_raw	rs55770587	T	C	0.041923	|| id:ukb-d-30750_raw	TRUE	reported	igd	28.7109
294	95916956	0.073395	0.015386	344182	12	1.84031e-06	ukb-d-30750_raw	rs301001	C	T	0.53901	|| id:ukb-d-30750_raw	TRUE	reported	igd	22.7552
295	76281593	0.088685	0.020467	344182	12	1.47058e-05	ukb-d-30750_raw	rs7306611	A	T	0.17259	|| id:ukb-d-30750_raw	TRUE	reported	igd	18.7755
296	48314782	-0.37667	0.060928	344182	12	6.33053e-10	ukb-d-30750_raw	rs117709065	T	C	0.017646	|| id:ukb-d-30750_raw	TRUE	reported	igd	38.2198
297	4384844	-1.0374	0.058949	344182	12	2.7555e-69	ukb-d-30750_raw	rs76895963	G	T	0.021026	|| id:ukb-d-30750_raw	TRUE	reported	igd	309.699
298	27957933	-0.1624	0.019136	344182	12	2.13452e-17	ukb-d-30750_raw	rs10842987	C	A	0.20089	|| id:ukb-d-30750_raw	TRUE	reported	igd	72.0228
299	114438918	-0.067793	0.015515	344182	12	1.24549e-05	ukb-d-30750_raw	rs7301981	C	T	0.52878	|| id:ukb-d-30750_raw	TRUE	reported	igd	19.0926
300	117920694	0.08851	0.020192	344182	12	1.1684e-05	ukb-d-30750_raw	rs10850833	A	C	0.17917	|| id:ukb-d-30750_raw	TRUE	reported	igd	19.2144
301	86593913	0.11618	0.02728	344182	12	2.05561e-05	ukb-d-30750_raw	rs55853886	A	T	0.091646	|| id:ukb-d-30750_raw	TRUE	reported	igd	18.1374
302	71409261	-0.087163	0.015611	344182	12	2.36021e-08	ukb-d-30750_raw	rs10784889	T	C	0.58987	|| id:ukb-d-30750_raw	TRUE	reported	igd	31.1747
303	54421810	-0.076178	0.015907	344182	12	1.6771e-06	ukb-d-30750_raw	rs10876529	C	T	0.36869	|| id:ukb-d-30750_raw	TRUE	reported	igd	22.9341
304	48789918	0.16084	0.038044	344182	12	2.36211e-05	ukb-d-30750_raw	rs111745560	C	G	0.043486	|| id:ukb-d-30750_raw	TRUE	reported	igd	17.8738
305	54698408	-0.13477	0.025789	344182	12	1.736e-07	ukb-d-30750_raw	rs79755767	A	G	0.099979	|| id:ukb-d-30750_raw	TRUE	reported	igd	27.3097
306	66221060	0.19058	0.025119	344182	12	3.27718e-14	ukb-d-30750_raw	rs2258238	T	A	0.10482	|| id:ukb-d-30750_raw	TRUE	reported	igd	57.5639
307	4376089	-0.11913	0.01927	344182	12	6.33126e-10	ukb-d-30750_raw	rs4238013	T	C	0.79599	|| id:ukb-d-30750_raw	TRUE	reported	igd	38.219
308	4133971	0.12118	0.02694	344182	12	6.85615e-06	ukb-d-30750_raw	rs2540156	G	C	0.088784	|| id:ukb-d-30750_raw	TRUE	reported	igd	20.2333
309	27773311	0.085437	0.016137	344182	12	1.19421e-07	ukb-d-30750_raw	rs10771351	G	C	0.35364	|| id:ukb-d-30750_raw	TRUE	reported	igd	28.0315
310	48512285	0.3561	0.019665	344182	12	2.94985e-73	ukb-d-30750_raw	rs4760682	A	C	0.81301	|| id:ukb-d-30750_raw	TRUE	reported	igd	327.911
311	133063768	0.078458	0.015332	344182	12	3.1022e-07	ukb-d-30750_raw	rs11610045	A	G	0.49708	|| id:ukb-d-30750_raw	TRUE	reported	igd	26.1865
312	118580315	-0.070221	0.015805	344182	12	8.87565e-06	ukb-d-30750_raw	rs2936839	C	T	0.61009	|| id:ukb-d-30750_raw	TRUE	reported	igd	19.7399
313	120930046	0.080176	0.016277	344182	12	8.41434e-07	ukb-d-30750_raw	rs4767903	A	G	0.33284	|| id:ukb-d-30750_raw	TRUE	reported	igd	24.2628
314	21888969	-0.093912	0.019806	344182	12	2.12109e-06	ukb-d-30750_raw	rs11046178	A	T	0.1843	|| id:ukb-d-30750_raw	TRUE	reported	igd	22.4827
315	70263571	-0.067935	0.016586	344182	12	4.20736e-05	ukb-d-30750_raw	rs1240224	C	T	0.68705	|| id:ukb-d-30750_raw	TRUE	reported	igd	16.7766
316	114599851	-0.1692	0.018793	344182	13	2.20242e-19	ukb-d-30750_raw	rs7329468	T	C	0.21772	|| id:ukb-d-30750_raw	TRUE	reported	igd	81.0604
317	29147852	-0.070398	0.016774	344182	13	2.70801e-05	ukb-d-30750_raw	rs7321403	A	G	0.31188	|| id:ukb-d-30750_raw	TRUE	reported	igd	17.6136
318	33554773	0.17541	0.020599	344182	13	1.66188e-17	ukb-d-30750_raw	rs8002606	G	C	0.16767	|| id:ukb-d-30750_raw	TRUE	reported	igd	72.5131
319	80707429	-0.13265	0.016939	344182	13	4.84842e-15	ukb-d-30750_raw	rs1215468	G	A	0.29294	|| id:ukb-d-30750_raw	TRUE	reported	igd	61.3252
320	113366291	0.34765	0.026984	344182	13	5.67545e-38	ukb-d-30750_raw	rs12876143	C	T	0.088704	|| id:ukb-d-30750_raw	TRUE	reported	igd	165.986
321	113479820	0.1045	0.017151	344182	13	1.11281e-09	ukb-d-30750_raw	rs368865	G	A	0.72505	|| id:ukb-d-30750_raw	TRUE	reported	igd	37.1239
322	97223406	0.11033	0.026093	344182	13	2.35537e-05	ukb-d-30750_raw	rs9584390	C	T	0.095752	|| id:ukb-d-30750_raw	TRUE	reported	igd	17.8788
323	95899354	0.074903	0.015899	344182	13	2.464e-06	ukb-d-30750_raw	rs4148437	G	A	0.37386	|| id:ukb-d-30750_raw	TRUE	reported	igd	22.1952
324	28528547	0.085993	0.016864	344182	13	3.41161e-07	ukb-d-30750_raw	rs12429448	A	C	0.29228	|| id:ukb-d-30750_raw	TRUE	reported	igd	26.0019
325	51060753	-0.21022	0.041969	344182	13	5.4723e-07	ukb-d-30750_raw	rs78173615	T	G	0.034908	|| id:ukb-d-30750_raw	TRUE	reported	igd	25.0894
326	51887139	0.069069	0.016613	344182	13	3.21922e-05	ukb-d-30750_raw	rs9316533	A	G	0.30893	|| id:ukb-d-30750_raw	TRUE	reported	igd	17.285
327	107645987	0.074083	0.015845	344182	13	2.93427e-06	ukb-d-30750_raw	rs9587275	T	G	0.3771	|| id:ukb-d-30750_raw	TRUE	reported	igd	21.8601
328	58257667	-0.091252	0.017813	344182	13	3.01072e-07	ukb-d-30750_raw	rs6561937	A	T	0.75163	|| id:ukb-d-30750_raw	TRUE	reported	igd	26.2428
329	90046070	-0.093806	0.016088	344182	14	5.51582e-09	ukb-d-30750_raw	rs10873398	A	G	0.64641	|| id:ukb-d-30750_raw	TRUE	reported	igd	33.9983
330	51207741	-0.41066	0.073465	344182	14	2.27389e-08	ukb-d-30750_raw	rs72681698	C	T	0.011004	|| id:ukb-d-30750_raw	TRUE	reported	igd	31.2467
331	31791862	0.1926	0.041903	344182	14	4.30388e-06	ukb-d-30750_raw	rs72672637	T	G	0.038318	|| id:ukb-d-30750_raw	TRUE	reported	igd	21.1262
332	100592959	-0.075573	0.015414	344182	14	9.44953e-07	ukb-d-30750_raw	rs726514	A	G	0.5215	|| id:ukb-d-30750_raw	TRUE	reported	igd	24.0382
333	65263300	0.12193	0.016377	344182	14	9.69617e-14	ukb-d-30750_raw	rs229587	T	C	0.32452	|| id:ukb-d-30750_raw	TRUE	reported	igd	55.431
334	42907436	-0.12893	0.028838	344182	14	7.79794e-06	ukb-d-30750_raw	rs72676396	G	A	0.077217	|| id:ukb-d-30750_raw	TRUE	reported	igd	19.9884
335	38810697	-0.15893	0.017827	344182	14	4.9023e-19	ukb-d-30750_raw	rs7151822	C	T	0.24754	|| id:ukb-d-30750_raw	TRUE	reported	igd	79.4795
336	20939589	0.087991	0.01764	344182	14	6.09565e-07	ukb-d-30750_raw	rs12147688	T	G	0.25723	|| id:ukb-d-30750_raw	TRUE	reported	igd	24.8817
337	103914841	-0.17182	0.037922	344182	14	5.87341e-06	ukb-d-30750_raw	rs117618513	G	T	0.042829	|| id:ukb-d-30750_raw	TRUE	reported	igd	20.5289
338	59321181	0.14612	0.034238	344182	14	1.9746e-05	ukb-d-30750_raw	rs117068983	T	G	0.05397	|| id:ukb-d-30750_raw	TRUE	reported	igd	18.2139
339	101124278	-0.14001	0.020779	344182	14	1.60657e-11	ukb-d-30750_raw	rs4905989	A	G	0.8373	|| id:ukb-d-30750_raw	TRUE	reported	igd	45.4014
340	55346273	0.066817	0.016178	344182	14	3.62811e-05	ukb-d-30750_raw	rs10133650	G	C	0.34256	|| id:ukb-d-30750_raw	TRUE	reported	igd	17.0578
341	77782335	0.1614	0.016961	344182	15	1.80509e-21	ukb-d-30750_raw	rs12910361	G	A	0.71349	|| id:ukb-d-30750_raw	TRUE	reported	igd	90.5533
342	90429148	-0.14568	0.017227	344182	15	2.77077e-17	ukb-d-30750_raw	rs12912009	A	G	0.72643	|| id:ukb-d-30750_raw	TRUE	reported	igd	71.5123
343	91526275	0.10315	0.020834	344182	15	7.39571e-07	ukb-d-30750_raw	rs7180016	A	G	0.16139	|| id:ukb-d-30750_raw	TRUE	reported	igd	24.5128
344	83313840	0.44864	0.10992	344182	15	4.47384e-05	ukb-d-30750_raw	rs139035863	T	C	0.00516	|| id:ukb-d-30750_raw	TRUE	reported	igd	16.6588
345	52586923	-0.26401	0.035198	344182	15	6.36063e-14	ukb-d-30750_raw	rs4516170	C	T	0.04993	|| id:ukb-d-30750_raw	TRUE	reported	igd	56.2607
346	57587125	0.20758	0.045529	344182	15	5.13429e-06	ukb-d-30750_raw	rs553518516	T	C	0.029819	|| id:ukb-d-30750_raw	TRUE	reported	igd	20.7871
347	41247859	-0.19671	0.044188	344182	15	8.52334e-06	ukb-d-30750_raw	rs112036939	T	A	0.031074	|| id:ukb-d-30750_raw	TRUE	reported	igd	19.8173
348	75023679	0.2482	0.056235	344182	15	1.01681e-05	ukb-d-30750_raw	rs117497221	T	C	0.018896	|| id:ukb-d-30750_raw	TRUE	reported	igd	19.4801
349	102007617	-0.093902	0.020552	344182	15	4.90467e-06	ukb-d-30750_raw	rs11247294	T	C	0.83251	|| id:ukb-d-30750_raw	TRUE	reported	igd	20.8757
350	74867680	-0.16679	0.03856	344182	15	1.52268e-05	ukb-d-30750_raw	rs112594239	G	A	0.041485	|| id:ukb-d-30750_raw	TRUE	reported	igd	18.7097
351	38873115	0.132	0.02295	344182	15	8.83507e-09	ukb-d-30750_raw	rs34715063	C	T	0.1297	|| id:ukb-d-30750_raw	TRUE	reported	igd	33.0813
352	40645893	0.15077	0.027953	344182	15	6.90415e-08	ukb-d-30750_raw	rs56190115	A	G	0.083923	|| id:ukb-d-30750_raw	TRUE	reported	igd	29.092
353	42159290	-0.078332	0.017581	344182	15	8.37279e-06	ukb-d-30750_raw	rs2290553	T	C	0.25738	|| id:ukb-d-30750_raw	TRUE	reported	igd	19.8514
354	65705116	0.10777	0.015667	344182	15	6.03532e-12	ukb-d-30750_raw	rs1550026	T	A	0.40767	|| id:ukb-d-30750_raw	TRUE	reported	igd	47.3177
355	58822697	-0.12345	0.026129	344182	15	2.30452e-06	ukb-d-30750_raw	rs1968687	T	G	0.904235	|| id:ukb-d-30750_raw	TRUE	reported	igd	22.3222
356	86287910	-0.08107	0.016433	344182	15	8.08202e-07	ukb-d-30750_raw	rs11073517	T	C	0.32749	|| id:ukb-d-30750_raw	TRUE	reported	igd	24.3381
357	60918103	0.070877	0.015424	344182	15	4.32384e-06	ukb-d-30750_raw	rs339985	T	A	0.44735	|| id:ukb-d-30750_raw	TRUE	reported	igd	21.1162
358	11373336	-0.076845	0.017696	344182	16	1.40929e-05	ukb-d-30750_raw	rs11644626	C	T	0.25358	|| id:ukb-d-30750_raw	TRUE	reported	igd	18.8574
359	28513129	0.11485	0.016331	344182	16	2.03283e-12	ukb-d-30750_raw	rs181205	C	T	0.34842	|| id:ukb-d-30750_raw	TRUE	reported	igd	49.458
360	4251853	0.088789	0.021097	344182	16	2.5704e-05	ukb-d-30750_raw	rs2009917	A	C	0.16303	|| id:ukb-d-30750_raw	TRUE	reported	igd	17.7124
361	18862741	0.076989	0.015405	344182	16	5.80738e-07	ukb-d-30750_raw	rs2650610	G	A	0.54808	|| id:ukb-d-30750_raw	TRUE	reported	igd	24.9766
362	53809247	0.15492	0.015526	344182	16	1.91823e-23	ukb-d-30750_raw	rs1121980	A	G	0.42204	|| id:ukb-d-30750_raw	TRUE	reported	igd	99.5625
363	87842637	-0.077642	0.016721	344182	16	3.42752e-06	ukb-d-30750_raw	rs7198750	G	A	0.30725	|| id:ukb-d-30750_raw	TRUE	reported	igd	21.561
364	81534790	-0.11956	0.016725	344182	16	8.8044e-13	ukb-d-30750_raw	rs2925979	C	T	0.6991	|| id:ukb-d-30750_raw	TRUE	reported	igd	51.1022
365	68815549	-0.086086	0.01556	344182	16	3.16068e-08	ukb-d-30750_raw	rs12448999	A	T	0.57972	|| id:ukb-d-30750_raw	TRUE	reported	igd	30.6088
366	75243657	-0.15063	0.025538	344182	16	3.67714e-09	ukb-d-30750_raw	rs72802358	C	G	0.10168	|| id:ukb-d-30750_raw	TRUE	reported	igd	34.7896
367	71644807	-0.093782	0.020401	344182	16	4.29092e-06	ukb-d-30750_raw	rs72799815	G	T	0.17121	|| id:ukb-d-30750_raw	TRUE	reported	igd	21.1318
368	315557	-0.15264	0.019983	344182	16	2.20597e-14	ukb-d-30750_raw	rs7193384	G	C	0.18126	|| id:ukb-d-30750_raw	TRUE	reported	igd	58.3466
369	53258227	0.38171	0.083076	344182	16	4.33441e-06	ukb-d-30750_raw	rs117154435	T	C	0.0096963	|| id:ukb-d-30750_raw	TRUE	reported	igd	21.1113
370	84581893	0.08896	0.017635	344182	16	4.54737e-07	ukb-d-30750_raw	rs247831	G	C	0.25516	|| id:ukb-d-30750_raw	TRUE	reported	igd	25.4471
371	16038160	-0.12889	0.024301	344182	16	1.13389e-07	ukb-d-30750_raw	rs35039467	C	G	0.11724	|| id:ukb-d-30750_raw	TRUE	reported	igd	28.1313
372	12641925	0.083052	0.020159	344182	16	3.79324e-05	ukb-d-30750_raw	rs916099	G	A	0.17541	|| id:ukb-d-30750_raw	TRUE	reported	igd	16.9731
373	30823047	-0.090019	0.015729	344182	16	1.04679e-08	ukb-d-30750_raw	rs4889490	T	G	0.39039	|| id:ukb-d-30750_raw	TRUE	reported	igd	32.7541
374	88856084	0.22727	0.015781	344182	16	5.19637e-47	ukb-d-30750_raw	rs551118	G	C	0.57809	|| id:ukb-d-30750_raw	TRUE	reported	igd	207.403
375	69896527	0.095553	0.015504	344182	16	7.13493e-10	ukb-d-30750_raw	rs7196917	G	A	0.43176	|| id:ukb-d-30750_raw	TRUE	reported	igd	37.984
376	3647098	0.094146	0.018709	344182	16	4.85546e-07	ukb-d-30750_raw	rs2240885	A	G	0.2159	|| id:ukb-d-30750_raw	TRUE	reported	igd	25.3223
377	89772906	-0.069562	0.015701	344182	16	9.40156e-06	ukb-d-30750_raw	rs2016968	G	C	0.5905	|| id:ukb-d-30750_raw	TRUE	reported	igd	19.6286
378	31404571	-0.11337	0.015435	344182	16	2.06205e-13	ukb-d-30750_raw	rs8050500	C	T	0.44602	|| id:ukb-d-30750_raw	TRUE	reported	igd	53.949
379	76121864	0.31494	0.018542	344182	17	1.12305e-64	ukb-d-30750_raw	rs2748427	G	A	0.21834	|| id:ukb-d-30750_raw	TRUE	reported	igd	288.498
380	27880128	-0.10273	0.01826	344182	17	1.84408e-08	ukb-d-30750_raw	rs9894558	A	T	0.27507	|| id:ukb-d-30750_raw	TRUE	reported	igd	31.6514
381	36047417	0.091414	0.018725	344182	17	1.05131e-06	ukb-d-30750_raw	rs3110641	G	A	0.78376	|| id:ukb-d-30750_raw	TRUE	reported	igd	23.8332
382	66396123	0.13801	0.030271	344182	17	5.1376e-06	ukb-d-30750_raw	rs75750159	T	C	0.072443	|| id:ukb-d-30750_raw	TRUE	reported	igd	20.7858
383	21216602	-0.15085	0.018779	344182	17	9.53674e-16	ukb-d-30750_raw	rs12602109	A	G	0.23551	|| id:ukb-d-30750_raw	TRUE	reported	igd	64.5276
384	17650978	-0.16892	0.016657	344182	17	3.6686e-24	ukb-d-30750_raw	rs9900803	T	C	0.69138	|| id:ukb-d-30750_raw	TRUE	reported	igd	102.842
385	46957696	0.086064	0.015375	344182	17	2.17591e-08	ukb-d-30750_raw	rs594398	C	G	0.51943	|| id:ukb-d-30750_raw	TRUE	reported	igd	31.3338
386	80580231	-0.08929	0.018998	344182	17	2.6028e-06	ukb-d-30750_raw	rs8082615	G	C	0.20462	|| id:ukb-d-30750_raw	TRUE	reported	igd	22.0897
387	8166378	-0.1082	0.017398	344182	17	5.00922e-10	ukb-d-30750_raw	rs7206953	C	T	0.7368	|| id:ukb-d-30750_raw	TRUE	reported	igd	38.6773
388	62199136	0.13064	0.021923	344182	17	2.54097e-09	ukb-d-30750_raw	rs10853047	C	T	0.14524	|| id:ukb-d-30750_raw	TRUE	reported	igd	35.5101
389	1959822	-0.086085	0.01568	344182	17	4.0155e-08	ukb-d-30750_raw	rs9901806	T	C	0.58304	|| id:ukb-d-30750_raw	TRUE	reported	igd	30.1414
390	65874861	0.10704	0.019364	344182	17	3.24168e-08	ukb-d-30750_raw	rs12451511	G	T	0.19536	|| id:ukb-d-30750_raw	TRUE	reported	igd	30.5564
391	75802487	0.14481	0.031276	344182	17	3.65704e-06	ukb-d-30750_raw	rs55859594	T	C	0.930523	|| id:ukb-d-30750_raw	TRUE	reported	igd	21.4375
392	78974674	-0.070148	0.016797	344182	17	2.96538e-05	ukb-d-30750_raw	rs9907676	G	A	0.65277	|| id:ukb-d-30750_raw	TRUE	reported	igd	17.4408
393	80697773	-0.27571	0.015386	344182	17	9.01156e-72	ukb-d-30750_raw	rs2263122	G	T	0.53736	|| id:ukb-d-30750_raw	TRUE	reported	igd	321.11
394	2015612	-0.072363	0.016938	344182	17	1.935e-05	ukb-d-30750_raw	rs2641436	T	C	0.28923	|| id:ukb-d-30750_raw	TRUE	reported	igd	18.2519
395	4807098	0.072293	0.016495	344182	17	1.17309e-05	ukb-d-30750_raw	rs3966782	C	T	0.31706	|| id:ukb-d-30750_raw	TRUE	reported	igd	19.2083
396	7549681	-0.12694	0.015571	344182	17	3.58014e-16	ukb-d-30750_raw	rs1641523	T	C	0.56645	|| id:ukb-d-30750_raw	TRUE	reported	igd	66.4606
397	57504920	-0.1311	0.01843	344182	17	1.13449e-12	ukb-d-30750_raw	rs12600858	A	G	0.22395	|| id:ukb-d-30750_raw	TRUE	reported	igd	50.6005
398	40571284	0.097508	0.016183	344182	17	1.6906e-09	ukb-d-30750_raw	rs8068844	C	T	0.34071	|| id:ukb-d-30750_raw	TRUE	reported	igd	36.3047
399	20003969	-0.070046	0.016677	344182	17	2.6695e-05	ukb-d-30750_raw	rs12449914	C	T	0.30615	|| id:ukb-d-30750_raw	TRUE	reported	igd	17.6413
400	36099952	-0.12471	0.01543	344182	17	6.3841e-16	ukb-d-30750_raw	rs10908278	A	T	0.51534	|| id:ukb-d-30750_raw	TRUE	reported	igd	65.3237
401	722868	-0.069288	0.016076	344182	18	1.63241e-05	ukb-d-30750_raw	rs564942	G	A	0.41356	|| id:ukb-d-30750_raw	TRUE	reported	igd	18.5763
402	20902136	-0.2175	0.051808	344182	18	2.69141e-05	ukb-d-30750_raw	rs78431144	A	C	0.02242	|| id:ukb-d-30750_raw	TRUE	reported	igd	17.6248
403	8796503	-0.096087	0.022078	344182	18	1.34881e-05	ukb-d-30750_raw	rs2287501	T	C	0.1404	|| id:ukb-d-30750_raw	TRUE	reported	igd	18.9413
404	45550878	0.088286	0.017039	344182	18	2.20399e-07	ukb-d-30750_raw	rs55766008	C	A	0.2841	|| id:ukb-d-30750_raw	TRUE	reported	igd	26.847
405	51526568	0.17294	0.028937	344182	18	2.2846e-09	ukb-d-30750_raw	rs1995138	A	G	0.075947	|| id:ukb-d-30750_raw	TRUE	reported	igd	35.7177
406	20137346	0.1557	0.035039	344182	18	8.8481e-06	ukb-d-30750_raw	rs11873651	C	T	0.053558	|| id:ukb-d-30750_raw	TRUE	reported	igd	19.7458
407	57854694	0.09725	0.01805	344182	18	7.13658e-08	ukb-d-30750_raw	rs34633411	T	C	0.23665	|| id:ukb-d-30750_raw	TRUE	reported	igd	29.0285
408	56878274	-0.093393	0.019675	344182	18	2.06771e-06	ukb-d-30750_raw	rs1517037	T	C	0.18722	|| id:ukb-d-30750_raw	TRUE	reported	igd	22.532
409	74579119	0.078361	0.015798	344182	18	7.04855e-07	ukb-d-30750_raw	rs2658747	G	A	0.3786	|| id:ukb-d-30750_raw	TRUE	reported	igd	24.6034
410	3337511	0.10519	0.020046	344182	19	1.54269e-07	ukb-d-30750_raw	rs72973013	A	T	0.1817	|| id:ukb-d-30750_raw	TRUE	reported	igd	27.5355
411	33891013	0.082949	0.017014	344182	19	1.0865e-06	ukb-d-30750_raw	rs62102718	T	A	0.28599	|| id:ukb-d-30750_raw	TRUE	reported	igd	23.7689
412	19407718	0.146	0.02892	344182	19	4.45841e-07	ukb-d-30750_raw	rs10401969	C	T	0.07658	|| id:ukb-d-30750_raw	TRUE	reported	igd	25.4864
413	41903261	0.18719	0.044232	344182	19	2.31611e-05	ukb-d-30750_raw	rs112381655	A	T	0.031509	|| id:ukb-d-30750_raw	TRUE	reported	igd	17.9099
414	45383830	0.17761	0.034507	344182	19	2.64929e-07	ukb-d-30750_raw	rs148303016	T	C	0.052972	|| id:ukb-d-30750_raw	TRUE	reported	igd	26.4923
415	47619560	0.10199	0.01706	344182	19	2.25782e-09	ukb-d-30750_raw	rs11671638	A	G	0.71429	|| id:ukb-d-30750_raw	TRUE	reported	igd	35.7402
416	17601965	-0.11098	0.025487	344182	19	1.3346e-05	ukb-d-30750_raw	rs56122506	A	G	0.10664	|| id:ukb-d-30750_raw	TRUE	reported	igd	18.9606
417	51736383	-0.11579	0.016391	344182	19	1.61994e-12	ukb-d-30750_raw	rs33978622	C	G	0.33313	|| id:ukb-d-30750_raw	TRUE	reported	igd	49.9035
418	31829903	-0.086722	0.016046	344182	19	6.4995e-08	ukb-d-30750_raw	rs924150	C	A	0.39304	|| id:ukb-d-30750_raw	TRUE	reported	igd	29.2096
419	46157916	-0.13184	0.015743	344182	19	5.56673e-17	ukb-d-30750_raw	rs7507912	A	G	0.41897	|| id:ukb-d-30750_raw	TRUE	reported	igd	70.1325
420	45524119	-0.25584	0.056654	344182	19	6.30986e-06	ukb-d-30750_raw	rs114248186	T	C	0.01957	|| id:ukb-d-30750_raw	TRUE	reported	igd	20.3927
421	807442	-0.081175	0.015681	344182	19	2.25892e-07	ukb-d-30750_raw	rs123698	C	G	0.60328	|| id:ukb-d-30750_raw	TRUE	reported	igd	26.7977
422	33081333	-0.10827	0.017165	344182	19	2.83988e-10	ukb-d-30750_raw	rs75372982	G	A	0.28732	|| id:ukb-d-30750_raw	TRUE	reported	igd	39.7859
423	13000550	-0.11569	0.015683	344182	19	1.63117e-13	ukb-d-30750_raw	rs56397034	C	G	0.39134	|| id:ukb-d-30750_raw	TRUE	reported	igd	54.4168
424	17256798	0.21315	0.015735	344182	19	8.54083e-42	ukb-d-30750_raw	rs12984096	C	G	0.39175	|| id:ukb-d-30750_raw	TRUE	reported	igd	183.5
425	1033410	0.098581	0.019224	344182	19	2.93069e-07	ukb-d-30750_raw	rs11671760	A	G	0.20608	|| id:ukb-d-30750_raw	TRUE	reported	igd	26.2966
426	62370349	0.075425	0.016357	344182	20	4.00378e-06	ukb-d-30750_raw	rs1056441	C	T	0.67343	|| id:ukb-d-30750_raw	TRUE	reported	igd	21.2629
427	32298286	0.11857	0.021217	344182	20	2.29509e-08	ukb-d-30750_raw	rs13042148	T	C	0.15498	|| id:ukb-d-30750_raw	TRUE	reported	igd	31.2307
428	45599090	-0.13601	0.017023	344182	20	1.35644e-15	ukb-d-30750_raw	rs55966194	G	C	0.28404	|| id:ukb-d-30750_raw	TRUE	reported	igd	63.8366
429	42981624	0.10557	0.019365	344182	20	4.99586e-08	ukb-d-30750_raw	rs67897819	A	G	0.21621	|| id:ukb-d-30750_raw	TRUE	reported	igd	29.7198
430	8609588	-0.10275	0.015364	344182	20	2.27353e-11	ukb-d-30750_raw	rs1883932	T	A	0.50792	|| id:ukb-d-30750_raw	TRUE	reported	igd	44.7255
431	55991637	0.10483	0.015391	344182	20	9.71181e-12	ukb-d-30750_raw	rs6014993	G	A	0.48674	|| id:ukb-d-30750_raw	TRUE	reported	igd	46.3914
432	61154438	0.38085	0.086353	344182	20	1.0325e-05	ukb-d-30750_raw	rs138792879	A	G	0.0089626	|| id:ukb-d-30750_raw	TRUE	reported	igd	19.4515
433	61271339	-0.08715	0.015637	344182	20	2.50259e-08	ukb-d-30750_raw	rs4809556	A	G	0.59545	|| id:ukb-d-30750_raw	TRUE	reported	igd	31.0619
434	45746102	0.33602	0.070448	344182	21	1.84489e-06	ukb-d-30750_raw	rs17850433	C	T	0.011927	|| id:ukb-d-30750_raw	TRUE	reported	igd	22.7506
435	35127360	0.079603	0.016137	344182	21	8.09748e-07	ukb-d-30750_raw	rs2244966	G	A	0.34874	|| id:ukb-d-30750_raw	TRUE	reported	igd	24.334
436	46338854	0.081153	0.01553	344182	21	1.73668e-07	ukb-d-30750_raw	rs8129251	A	G	0.43562	|| id:ukb-d-30750_raw	TRUE	reported	igd	27.3065
437	45722155	0.088092	0.017446	344182	21	4.43251e-07	ukb-d-30750_raw	rs56317699	C	T	0.26112	|| id:ukb-d-30750_raw	TRUE	reported	igd	25.4965
438	50354255	-0.067554	0.016133	344182	22	2.82299e-05	ukb-d-30750_raw	rs28375915	A	G	0.49388	|| id:ukb-d-30750_raw	TRUE	reported	igd	17.5336
439	35664941	-0.068671	0.016039	344182	22	1.85588e-05	ukb-d-30750_raw	rs2235148	C	T	0.64505	|| id:ukb-d-30750_raw	TRUE	reported	igd	18.3313
440	19971552	0.074292	0.016651	344182	22	8.13692e-06	ukb-d-30750_raw	rs758374	C	T	0.30463	|| id:ukb-d-30750_raw	TRUE	reported	igd	19.9069
441	37462936	-0.25462	0.015509	344182	22	1.51147e-60	ukb-d-30750_raw	rs855791	G	A	0.56146	|| id:ukb-d-30750_raw	TRUE	reported	igd	269.536
442	30609554	0.14997	0.026571	344182	22	1.662e-08	ukb-d-30750_raw	rs6518681	G	A	0.907019	|| id:ukb-d-30750_raw	TRUE	reported	igd	31.8561
443	32394519	-0.1915	0.028111	344182	22	9.62498e-12	ukb-d-30750_raw	rs117721418	T	C	0.081009	|| id:ukb-d-30750_raw	TRUE	reported	igd	46.4072
444	43114020	-0.12093	0.015384	344182	22	3.82472e-15	ukb-d-30750_raw	rs2143918	C	A	0.471	|| id:ukb-d-30750_raw	TRUE	reported	igd	61.7916
