# Supplementary material for: Causal relationships of Helicobacter pylori and related gastrointestinal diseases on Type 2 diabetes: Univariable and Multivariable Mendelian randomization
Source: PLoS One. 2024 Apr 23;19(4):e0300835. doi: 10.1371/journal.pone.0300835 (PMC11037534; doi:10.1371/journal.pone.0300835)
Supplement: S1 File — SNPS for Mendelian randomization analysis after linkage imbalance and adjustment of p-values for all instrumental variables. (ZIP) [file pone.0300835.s001.zip › S1 File/Malignant neoplasm of stomach.xlsx]

## Sheet: Sheet 1
	beta.exposure	samplesize.exposure	pos.exposure	chr.exposure	se.exposure	pval.exposure	id.exposure	SNP	effect_allele.exposure	other_allele.exposure	eaf.exposure	exposure	mr_keep.exposure	pval_origin.exposure	data_source.exposure	18.6933
1	0.4309		16341650	1	0.0985	1.228e-05	finn-b-CD2_BENIGN_STOMACH	rs77577644	T	C	0.04673	|| id:finn-b-CD2_BENIGN_STOMACH	TRUE	reported	igd	19.1373
2	0.5041		84764999	1	0.1217	3.43503e-05	finn-b-CD2_BENIGN_STOMACH	rs9645392	T	C	0.02917	|| id:finn-b-CD2_BENIGN_STOMACH	TRUE	reported	igd	17.1574
3	0.3755		65769711	1	0.0866	1.45902e-05	finn-b-CD2_BENIGN_STOMACH	rs2375702	A	C	0.06071	|| id:finn-b-CD2_BENIGN_STOMACH	TRUE	reported	igd	18.8011
4	0.3903		226145898	1	0.0888	1.10999e-05	finn-b-CD2_BENIGN_STOMACH	rs72757006	T	C	0.05814	|| id:finn-b-CD2_BENIGN_STOMACH	TRUE	reported	igd	19.3184
5	0.6015		240836740	1	0.1432	2.65601e-05	finn-b-CD2_BENIGN_STOMACH	rs142947325	T	G	0.02229	|| id:finn-b-CD2_BENIGN_STOMACH	TRUE	reported	igd	17.6435
6	-0.2282		206961628	1	0.0508	7.12e-06	finn-b-CD2_BENIGN_STOMACH	rs12075255	G	A	0.8002	|| id:finn-b-CD2_BENIGN_STOMACH	TRUE	reported	igd	20.1792
7	0.9315		50709381	2	0.2203	2.35402e-05	finn-b-CD2_BENIGN_STOMACH	rs142659317	A	G	0.009503	|| id:finn-b-CD2_BENIGN_STOMACH	TRUE	reported	igd	17.8787
8	0.4296		131055924	2	0.0987	1.33999e-05	finn-b-CD2_BENIGN_STOMACH	rs147627970	G	A	0.04783	|| id:finn-b-CD2_BENIGN_STOMACH	TRUE	reported	igd	18.945
9	0.1694		213271459	2	0.0416	4.55302e-05	finn-b-CD2_BENIGN_STOMACH	rs13419353	T	A	0.6154	|| id:finn-b-CD2_BENIGN_STOMACH	TRUE	reported	igd	16.5821
10	1.2687		33462099	2	0.283	7.33398e-06	finn-b-CD2_BENIGN_STOMACH	rs74979106	A	G	0.00635	|| id:finn-b-CD2_BENIGN_STOMACH	TRUE	reported	igd	20.0976
11	0.7967		130550170	2	0.1899	2.72998e-05	finn-b-CD2_BENIGN_STOMACH	rs114899416	T	C	0.01385	|| id:finn-b-CD2_BENIGN_STOMACH	TRUE	reported	igd	17.6011
12	0.1807		2741446	2	0.0417	1.461e-05	finn-b-CD2_BENIGN_STOMACH	rs1451197	G	A	0.3886	|| id:finn-b-CD2_BENIGN_STOMACH	TRUE	reported	igd	18.7778
13	-0.1884		101658671	3	0.0437	1.60901e-05	finn-b-CD2_BENIGN_STOMACH	rs2943301	C	T	0.6859	|| id:finn-b-CD2_BENIGN_STOMACH	TRUE	reported	igd	18.5866
14	-0.7148		65361115	3	0.1731	3.65199e-05	finn-b-CD2_BENIGN_STOMACH	rs193083349	A	G	0.01628	|| id:finn-b-CD2_BENIGN_STOMACH	TRUE	reported	igd	17.052
15	0.8332		77897831	3	0.2035	4.22299e-05	finn-b-CD2_BENIGN_STOMACH	rs116114993	T	A	0.01103	|| id:finn-b-CD2_BENIGN_STOMACH	TRUE	reported	igd	16.7637
16	-0.1689		23753135	3	0.0409	3.69896e-05	finn-b-CD2_BENIGN_STOMACH	rs6550784	C	T	0.5745	|| id:finn-b-CD2_BENIGN_STOMACH	TRUE	reported	igd	17.0535
17	-0.5697		5335102	3	0.1375	3.404e-05	finn-b-CD2_BENIGN_STOMACH	rs77735903	A	G	0.02411	|| id:finn-b-CD2_BENIGN_STOMACH	TRUE	reported	igd	17.1667
18	-0.2278		112910302	3	0.0535	2.04899e-05	finn-b-CD2_BENIGN_STOMACH	rs12634671	T	C	0.8226	|| id:finn-b-CD2_BENIGN_STOMACH	TRUE	reported	igd	18.1301
19	0.2257		55922591	4	0.0555	4.714e-05	finn-b-CD2_BENIGN_STOMACH	rs74375099	A	G	0.1572	|| id:finn-b-CD2_BENIGN_STOMACH	TRUE	reported	igd	16.5378
20	0.2407		137076636	4	0.0584	3.74404e-05	finn-b-CD2_BENIGN_STOMACH	rs62309390	A	C	0.1417	|| id:finn-b-CD2_BENIGN_STOMACH	TRUE	reported	igd	16.9874
21	-0.1757		150667016	5	0.043	4.34e-05	finn-b-CD2_BENIGN_STOMACH	rs978012	C	T	0.3333	|| id:finn-b-CD2_BENIGN_STOMACH	TRUE	reported	igd	16.6958
22	0.507		159738488	5	0.1154	1.12401e-05	finn-b-CD2_BENIGN_STOMACH	rs116488857	C	T	0.03397	|| id:finn-b-CD2_BENIGN_STOMACH	TRUE	reported	igd	19.3021
23	-0.3706		84385963	5	0.0902	3.94403e-05	finn-b-CD2_BENIGN_STOMACH	rs35907623	A	G	0.05623	|| id:finn-b-CD2_BENIGN_STOMACH	TRUE	reported	igd	16.881
24	-0.2943		146967731	6	0.0706	3.05802e-05	finn-b-CD2_BENIGN_STOMACH	rs2876656	G	A	0.09122	|| id:finn-b-CD2_BENIGN_STOMACH	TRUE	reported	igd	17.3769
25	-0.3724		164719942	6	0.0905	3.904e-05	finn-b-CD2_BENIGN_STOMACH	rs794116	G	T	0.05566	|| id:finn-b-CD2_BENIGN_STOMACH	TRUE	reported	igd	16.9325
26	-0.5167		150791057	6	0.1155	7.70105e-06	finn-b-CD2_BENIGN_STOMACH	rs9371451	T	C	0.9655	|| id:finn-b-CD2_BENIGN_STOMACH	TRUE	reported	igd	20.013
27	0.4145		27547498	7	0.1016	4.47095e-05	finn-b-CD2_BENIGN_STOMACH	rs112246510	A	G	0.04378	|| id:finn-b-CD2_BENIGN_STOMACH	TRUE	reported	igd	16.6442
28	-0.3143		139982363	7	0.0772	4.671e-05	finn-b-CD2_BENIGN_STOMACH	rs2471298	G	C	0.07673	|| id:finn-b-CD2_BENIGN_STOMACH	TRUE	reported	igd	16.575
29	0.1905		89808543	7	0.044	1.50401e-05	finn-b-CD2_BENIGN_STOMACH	rs17863946	C	T	0.6981	|| id:finn-b-CD2_BENIGN_STOMACH	TRUE	reported	igd	18.745
30	0.1795		22663039	8	0.0405	9.35707e-06	finn-b-CD2_BENIGN_STOMACH	rs7821594	G	A	0.5216	|| id:finn-b-CD2_BENIGN_STOMACH	TRUE	reported	igd	19.6435
31	0.5074		30535763	9	0.1233	3.88097e-05	finn-b-CD2_BENIGN_STOMACH	rs10969724	A	G	0.02983	|| id:finn-b-CD2_BENIGN_STOMACH	TRUE	reported	igd	16.9346
32	1.0551		130313411	9	0.2486	2.19099e-05	finn-b-CD2_BENIGN_STOMACH	rs62585034	C	T	0.00843	|| id:finn-b-CD2_BENIGN_STOMACH	TRUE	reported	igd	18.013
33	0.671		132174577	9	0.1514	9.31408e-06	finn-b-CD2_BENIGN_STOMACH	rs28361688	A	G	0.02004	|| id:finn-b-CD2_BENIGN_STOMACH	TRUE	reported	igd	19.6423
34	-0.4266		117271202	9	0.0995	1.80302e-05	finn-b-CD2_BENIGN_STOMACH	rs7047980	T	C	0.9545	|| id:finn-b-CD2_BENIGN_STOMACH	TRUE	reported	igd	18.3821
35	1.2131		96017274	10	0.2585	2.696e-06	finn-b-CD2_BENIGN_STOMACH	rs192879075	G	A	0.007991	|| id:finn-b-CD2_BENIGN_STOMACH	TRUE	reported	igd	22.0228
36	0.5809		83646236	10	0.1421	4.347e-05	finn-b-CD2_BENIGN_STOMACH	rs117304164	A	G	0.02413	|| id:finn-b-CD2_BENIGN_STOMACH	TRUE	reported	igd	16.7115
37	0.1775		6387973	10	0.0426	3.02901e-05	finn-b-CD2_BENIGN_STOMACH	rs7917852	A	C	0.6471	|| id:finn-b-CD2_BENIGN_STOMACH	TRUE	reported	igd	17.3611
38	0.7824		31597696	10	0.1757	8.47501e-06	finn-b-CD2_BENIGN_STOMACH	rs76222608	C	T	0.01535	|| id:finn-b-CD2_BENIGN_STOMACH	TRUE	reported	igd	19.8296
39	1.1092		122726471	10	0.2459	6.47098e-06	finn-b-CD2_BENIGN_STOMACH	rs141194070	T	C	0.008679	|| id:finn-b-CD2_BENIGN_STOMACH	TRUE	reported	igd	20.3471
40	0.3968		45336944	11	0.0973	4.548e-05	finn-b-CD2_BENIGN_STOMACH	rs76642352	A	T	0.04862	|| id:finn-b-CD2_BENIGN_STOMACH	TRUE	reported	igd	16.631
41	0.4439		44240714	11	0.1092	4.77595e-05	finn-b-CD2_BENIGN_STOMACH	rs75695037	C	T	0.03691	|| id:finn-b-CD2_BENIGN_STOMACH	TRUE	reported	igd	16.5244
42	1.0277		96819126	11	0.2477	3.32897e-05	finn-b-CD2_BENIGN_STOMACH	rs10894619	T	G	0.007653	|| id:finn-b-CD2_BENIGN_STOMACH	TRUE	reported	igd	17.214
43	0.2422		123336440	11	0.0588	3.79097e-05	finn-b-CD2_BENIGN_STOMACH	rs113288907	C	G	0.1398	|| id:finn-b-CD2_BENIGN_STOMACH	TRUE	reported	igd	16.9666
44	-0.2097		12206868	12	0.0477	1.09199e-05	finn-b-CD2_BENIGN_STOMACH	rs9783457	A	C	0.7632	|| id:finn-b-CD2_BENIGN_STOMACH	TRUE	reported	igd	19.3268
45	0.8512		40089725	12	0.2013	2.362e-05	finn-b-CD2_BENIGN_STOMACH	rs71449735	A	G	0.0125	|| id:finn-b-CD2_BENIGN_STOMACH	TRUE	reported	igd	17.8803
46	0.545		33075626	12	0.1291	2.427e-05	finn-b-CD2_BENIGN_STOMACH	rs142956197	C	T	0.028	|| id:finn-b-CD2_BENIGN_STOMACH	TRUE	reported	igd	17.8213
47	-0.1773		71341507	13	0.0409	1.43999e-05	finn-b-CD2_BENIGN_STOMACH	rs1965830	T	G	0.4289	|| id:finn-b-CD2_BENIGN_STOMACH	TRUE	reported	igd	18.7919
48	-0.1884		26997054	13	0.0438	1.67201e-05	finn-b-CD2_BENIGN_STOMACH	rs9551271	G	A	0.3104	|| id:finn-b-CD2_BENIGN_STOMACH	TRUE	reported	igd	18.5018
49	0.4852		77051163	14	0.1103	1.079e-05	finn-b-CD2_BENIGN_STOMACH	rs1642879	T	C	0.03747	|| id:finn-b-CD2_BENIGN_STOMACH	TRUE	reported	igd	19.3504
50	1.088		43995457	14	0.223	1.065e-06	finn-b-CD2_BENIGN_STOMACH	rs76932576	T	C	0.009956	|| id:finn-b-CD2_BENIGN_STOMACH	TRUE	reported	igd	23.8039
51	-0.2097		71846342	15	0.0465	6.42303e-06	finn-b-CD2_BENIGN_STOMACH	rs72737255	C	A	0.2571	|| id:finn-b-CD2_BENIGN_STOMACH	TRUE	reported	igd	20.3372
52	0.6253		88987946	15	0.1426	1.158e-05	finn-b-CD2_BENIGN_STOMACH	rs79604318	A	G	0.02323	|| id:finn-b-CD2_BENIGN_STOMACH	TRUE	reported	igd	19.2282
53	0.2531		62844724	15	0.0599	2.391e-05	finn-b-CD2_BENIGN_STOMACH	rs9806756	A	G	0.1311	|| id:finn-b-CD2_BENIGN_STOMACH	TRUE	reported	igd	17.8538
54	0.8115		86619013	15	0.1821	8.35391e-06	finn-b-CD2_BENIGN_STOMACH	rs137947841	A	G	0.01478	|| id:finn-b-CD2_BENIGN_STOMACH	TRUE	reported	igd	19.859
55	-0.1681		42358580	15	0.0405	3.38797e-05	finn-b-CD2_BENIGN_STOMACH	rs11070359	G	A	0.4563	|| id:finn-b-CD2_BENIGN_STOMACH	TRUE	reported	igd	17.2276
56	0.2547		26508965	16	0.0553	4.09402e-06	finn-b-CD2_BENIGN_STOMACH	rs1423087	G	A	0.8371	|| id:finn-b-CD2_BENIGN_STOMACH	TRUE	reported	igd	21.2133
57	-0.1819		86005548	16	0.0415	1.17201e-05	finn-b-CD2_BENIGN_STOMACH	rs4843878	G	A	0.6169	|| id:finn-b-CD2_BENIGN_STOMACH	TRUE	reported	igd	19.2119
58	-0.1779		10700587	17	0.042	2.27898e-05	finn-b-CD2_BENIGN_STOMACH	rs11658462	C	G	0.3751	|| id:finn-b-CD2_BENIGN_STOMACH	TRUE	reported	igd	17.9413
59	0.517		72222331	17	0.1074	1.46899e-06	finn-b-CD2_BENIGN_STOMACH	rs78410729	T	C	0.04023	|| id:finn-b-CD2_BENIGN_STOMACH	TRUE	reported	igd	23.1725
60	-0.2481		49227606	17	0.0511	1.22899e-06	finn-b-CD2_BENIGN_STOMACH	rs2318782	T	C	0.1976	|| id:finn-b-CD2_BENIGN_STOMACH	TRUE	reported	igd	23.5728
61	0.1858		4941100	17	0.0417	8.24803e-06	finn-b-CD2_BENIGN_STOMACH	rs7208035	A	T	0.39	|| id:finn-b-CD2_BENIGN_STOMACH	TRUE	reported	igd	19.8527
62	0.2435		41486749	18	0.056	1.392e-05	finn-b-CD2_BENIGN_STOMACH	rs12326432	T	C	0.1582	|| id:finn-b-CD2_BENIGN_STOMACH	TRUE	reported	igd	18.907
63	0.5374		27235568	18	0.1244	1.556e-05	finn-b-CD2_BENIGN_STOMACH	rs62087102	G	T	0.02968	|| id:finn-b-CD2_BENIGN_STOMACH	TRUE	reported	igd	18.6618
64	-0.2022		3304921	18	0.0486	3.19698e-05	finn-b-CD2_BENIGN_STOMACH	rs1785274	G	C	0.2239	|| id:finn-b-CD2_BENIGN_STOMACH	TRUE	reported	igd	17.3097
65	0.4222		10928208	18	0.0927	5.24602e-06	finn-b-CD2_BENIGN_STOMACH	rs75171089	C	A	0.05237	|| id:finn-b-CD2_BENIGN_STOMACH	TRUE	reported	igd	20.7433
66	0.4772		49573689	18	0.1147	3.15203e-05	finn-b-CD2_BENIGN_STOMACH	rs139090224	T	C	0.03495	|| id:finn-b-CD2_BENIGN_STOMACH	TRUE	reported	igd	17.3091
67	2.2422		60813546	18	0.4874	4.22105e-06	finn-b-CD2_BENIGN_STOMACH	rs4987817	A	G	0.002691	|| id:finn-b-CD2_BENIGN_STOMACH	TRUE	reported	igd	21.163
68	-0.2367		29487502	19	0.0578	4.17398e-05	finn-b-CD2_BENIGN_STOMACH	rs113160960	A	C	0.1444	|| id:finn-b-CD2_BENIGN_STOMACH	TRUE	reported	igd	16.7703
69	0.4524		56564101	19	0.0986	4.45697e-06	finn-b-CD2_BENIGN_STOMACH	rs397281	T	C	0.04731	|| id:finn-b-CD2_BENIGN_STOMACH	TRUE	reported	igd	21.0519
70	2.7343		59956240	20	0.6486	2.488e-05	finn-b-CD2_BENIGN_STOMACH	rs117391709	A	G	0.001621	|| id:finn-b-CD2_BENIGN_STOMACH	TRUE	reported	igd	17.7721
71	0.3933		4073750	20	0.0844	3.11803e-06	finn-b-CD2_BENIGN_STOMACH	rs143929099	T	C	0.0652	|| id:finn-b-CD2_BENIGN_STOMACH	TRUE	reported	igd	21.7152
72	0.4205		27869167	22	0.0963	1.26701e-05	finn-b-CD2_BENIGN_STOMACH	rs74537793	C	G	0.0476	|| id:finn-b-CD2_BENIGN_STOMACH	TRUE	reported	igd	19.0669
73	-0.2003		37410967	22	0.0414	1.32501e-06	finn-b-CD2_BENIGN_STOMACH	rs130607	C	T	0.4112	|| id:finn-b-CD2_BENIGN_STOMACH	TRUE	reported	igd	23.4078
