# Supplementary material for: Causal relationships of Helicobacter pylori and related gastrointestinal diseases on Type 2 diabetes: Univariable and Multivariable Mendelian randomization
Source: PLoS One. 2024 Apr 23;19(4):e0300835. doi: 10.1371/journal.pone.0300835 (PMC11037534; doi:10.1371/journal.pone.0300835)
Supplement: S1 File — SNPS for Mendelian randomization analysis after linkage imbalance and adjustment of p-values for all instrumental variables. (ZIP) [file pone.0300835.s001.zip › S1 File/obesity.xlsx]

## Sheet: Sheet 1
	chr.exposure	beta.exposure	samplesize.exposure	pval.exposure	se.exposure	pos.exposure	id.exposure	SNP	effect_allele.exposure	other_allele.exposure	eaf.exposure	exposure	mr_keep.exposure	pval_origin.exposure	data_source.exposure	F statistics
1	1	0.4	24301	1.6e-05	0.093	43117842	ieu-a-92	rs12740264	C	T	0.034	|| id:ieu-a-92	TRUE	reported	igd	18.4992
2	1	0.23	32467	7.29995e-07	0.047	202847719	ieu-a-92	rs6703138	G	A	0.225	|| id:ieu-a-92	TRUE	reported	igd	23.9475
3	1	-0.17	45377	2.30001e-06	0.036	72934826	ieu-a-92	rs782236	G	A	0.317	|| id:ieu-a-92	TRUE	reported	igd	22.2994
4	1	0.22	33148	2e-06	0.047	177852580	ieu-a-92	rs633715	C	T	0.267	|| id:ieu-a-92	TRUE	reported	igd	21.9104
5	1	-0.26	32009	2.39999e-05	0.063	232808203	ieu-a-92	rs7542587	A	T	0.871	|| id:ieu-a-92	TRUE	reported	igd	17.032
6	2	0.34	24077	3.40001e-05	0.082	107153049	ieu-a-92	rs6733787	G	A	0.058	|| id:ieu-a-92	TRUE	reported	igd	17.1921
7	2	0.2	40632	1.09999e-06	0.04	656312	ieu-a-92	rs1317005	A	C	0.278	|| id:ieu-a-92	TRUE	reported	igd	25
8	2	0.23	35764	6.80002e-06	0.051	11056828	ieu-a-92	rs13425611	A	G	0.167	|| id:ieu-a-92	TRUE	reported	igd	20.3383
9	3	0.18	37743	9.59997e-06	0.041	162450522	ieu-a-92	rs1874509	G	A	0.365	|| id:ieu-a-92	TRUE	reported	igd	19.2742
10	4	-0.16	44862	6.80002e-06	0.036	135818275	ieu-a-92	rs4286594	C	G	0.627	|| id:ieu-a-92	TRUE	reported	igd	19.7531
11	4	-0.17	41740	3.09999e-05	0.041	4895135	ieu-a-92	rs6823800	C	T	0.27	|| id:ieu-a-92	TRUE	reported	igd	17.1921
12	4	0.29	35767	1.2e-07	0.055	45184907	ieu-a-92	rs13104545	A	G	0.194	|| id:ieu-a-92	TRUE	reported	igd	27.8017
13	5	0.24	31517	2.90001e-05	0.056	18579606	ieu-a-92	rs12658762	T	G	0.083	|| id:ieu-a-92	TRUE	reported	igd	18.3673
14	6	0.16	43633	4.90004e-05	0.039	39973445	ieu-a-92	rs2984433	G	T	0.642	|| id:ieu-a-92	TRUE	reported	igd	16.831
15	6	0.27	31686	2e-07	0.052	50798526	ieu-a-92	rs2206277	T	C	0.096	|| id:ieu-a-92	TRUE	reported	igd	26.9601
16	7	-0.29	32214	4.70002e-05	0.071	138794618	ieu-a-92	rs7811342	C	T	0.08	|| id:ieu-a-92	TRUE	reported	igd	16.6832
17	8	0.16	46657	3.59998e-06	0.035	17053322	ieu-a-92	rs2904669	A	G	0.492	|| id:ieu-a-92	TRUE	reported	igd	20.898
18	9	-0.15	42898	4.09996e-05	0.038	23199959	ieu-a-92	rs10811868	A	G	0.267	|| id:ieu-a-92	TRUE	reported	igd	15.5817
19	9	-0.14	48162	3.89996e-05	0.034	120362838	ieu-a-92	rs1252008	C	T	0.425	|| id:ieu-a-92	TRUE	reported	igd	16.955
20	9	0.2	35773	4.79999e-05	0.049	77913918	ieu-a-92	rs1412462	A	T	0.167	|| id:ieu-a-92	TRUE	reported	igd	16.6597
21	10	-0.16	48876	1.2e-06	0.034	114748497	ieu-a-92	rs4074720	T	C	0.417	|| id:ieu-a-92	TRUE	reported	igd	22.1453
22	10	-0.27	32514	2.90001e-05	0.064	89087772	ieu-a-92	rs12251946	C	T	0.153	|| id:ieu-a-92	TRUE	reported	igd	17.7979
23	10	0.5	23623	1.40001e-05	0.11	32703421	ieu-a-92	rs16933344	G	A	0.008	|| id:ieu-a-92	TRUE	reported	igd	20.6612
24	10	0.23	33147	3.69999e-05	0.056	100932736	ieu-a-92	rs2805365	C	T	0.192	|| id:ieu-a-92	TRUE	reported	igd	16.8686
25	10	-0.19	37224	3.09999e-05	0.045	81244627	ieu-a-92	rs11003030	G	A	0.212	|| id:ieu-a-92	TRUE	reported	igd	17.8272
26	10	0.15	48922	8.19993e-06	0.034	63103872	ieu-a-92	rs1915427	A	C	0.517	|| id:ieu-a-92	TRUE	reported	igd	19.4637
27	11	-0.16	44544	3.2e-05	0.038	72337079	ieu-a-92	rs676911	A	T	0.703	|| id:ieu-a-92	TRUE	reported	igd	17.7285
28	12	0.19	48807	2.30001e-08	0.034	50233256	ieu-a-92	rs7973894	A	G	0.492	|| id:ieu-a-92	TRUE	reported	igd	31.2284
29	12	0.15	44182	2.90001e-05	0.037	75101579	ieu-a-92	rs1983156	A	G	0.397	|| id:ieu-a-92	TRUE	reported	igd	16.4354
30	15	-0.18	39701	5e-06	0.04	78540267	ieu-a-92	rs12916463	G	A	0.342	|| id:ieu-a-92	TRUE	reported	igd	20.25
31	15	-0.32	31540	1.5e-05	0.075	95738763	ieu-a-92	rs7178600	G	A	0.083	|| id:ieu-a-92	TRUE	reported	igd	18.2044
32	15	-0.16	41167	3.79997e-05	0.039	81058640	ieu-a-92	rs12593088	A	G	0.342	|| id:ieu-a-92	TRUE	reported	igd	16.831
33	16	-0.18	32724	3.50002e-05	0.043	28944396	ieu-a-92	rs2904880	G	C	0.716	|| id:ieu-a-92	TRUE	reported	igd	17.523
34	16	-0.31	27906	3.2e-05	0.074	72380784	ieu-a-92	rs17607285	C	T	0.1	|| id:ieu-a-92	TRUE	reported	igd	17.5493
35	16	0.37	47527	3.90032e-26	0.035	53800954	ieu-a-92	rs1421085	C	T	0.448	|| id:ieu-a-92	TRUE	reported	igd	111.755
36	17	0.14	48435	3.59998e-05	0.034	34876195	ieu-a-92	rs11657469	A	T	0.517	|| id:ieu-a-92	TRUE	reported	igd	16.955
37	18	0.18	37202	1.6e-05	0.043	57829135	ieu-a-92	rs6567160	C	T	0.283	|| id:ieu-a-92	TRUE	reported	igd	17.523
38	20	0.31	32222	2.1e-05	0.072	40617413	ieu-a-92	rs6029917	C	T	0.083	|| id:ieu-a-92	TRUE	reported	igd	18.5378
