# Supplementary material for: Causal relationships of Helicobacter pylori and related gastrointestinal diseases on Type 2 diabetes: Univariable and Multivariable Mendelian randomization
Source: PLoS One. 2024 Apr 23;19(4):e0300835. doi: 10.1371/journal.pone.0300835 (PMC11037534; doi:10.1371/journal.pone.0300835)
Supplement: S1 File — SNPS for Mendelian randomization analysis after linkage imbalance and adjustment of p-values for all instrumental variables. (ZIP) [file pone.0300835.s001.zip › S1 File/OMP.xlsx]

## Sheet: Sheet 1
	chr.exposure	pos.exposure	beta.exposure	se.exposure	pval.exposure	samplesize.exposure	id.exposure	SNP	effect_allele.exposure	other_allele.exposure	eaf.exposure	exposure	mr_keep.exposure	pval_origin.exposure	data_source.exposure	F statistics
1	1	46176605	0.317104	0.0780861	4.8872e-05	2640	ebi-a-GCST90006914	rs542944926	C	T	0.966132	|| id:ebi-a-GCST90006914	TRUE	reported	igd	16.4913
2	1	234730955	-0.118717	0.0292056	4.80607e-05	2640	ebi-a-GCST90006914	rs55638032	A	G	0.327606	|| id:ebi-a-GCST90006914	TRUE	reported	igd	16.5232
3	1	9550918	0.127417	0.0294534	1.51806e-05	2640	ebi-a-GCST90006914	rs11121430	G	A	0.423653	|| id:ebi-a-GCST90006914	TRUE	reported	igd	18.7147
4	1	224391882	0.391252	0.0906157	1.57659e-05	2640	ebi-a-GCST90006914	rs146693807	C	A	0.02341	|| id:ebi-a-GCST90006914	TRUE	reported	igd	18.6426
5	1	158678095	-0.133184	0.0280688	2.08593e-06	2640	ebi-a-GCST90006914	rs703135	A	G	0.417825	|| id:ebi-a-GCST90006914	TRUE	reported	igd	22.5142
6	1	40066276	0.218005	0.0478477	5.20787e-06	2640	ebi-a-GCST90006914	rs6704004	G	A	0.089759	|| id:ebi-a-GCST90006914	TRUE	reported	igd	20.7592
7	1	185318583	0.158804	0.0366985	1.50977e-05	2640	ebi-a-GCST90006914	rs10911709	A	C	0.162836	|| id:ebi-a-GCST90006914	TRUE	reported	igd	18.7252
8	1	41564794	0.275774	0.0639311	1.60602e-05	2640	ebi-a-GCST90006914	rs56110344	T	G	0.048723	|| id:ebi-a-GCST90006914	TRUE	reported	igd	18.6073
9	1	22979987	0.117709	0.0277584	2.23059e-05	2640	ebi-a-GCST90006914	rs913243	A	C	0.411742	|| id:ebi-a-GCST90006914	TRUE	reported	igd	17.9817
10	2	41824828	-0.127607	0.0277813	4.36395e-06	2640	ebi-a-GCST90006914	rs1156822	T	A	0.543158	|| id:ebi-a-GCST90006914	TRUE	reported	igd	21.0981
11	2	2672878	-0.146339	0.0316679	3.81812e-06	2640	ebi-a-GCST90006914	rs55862931	C	G	0.258412	|| id:ebi-a-GCST90006914	TRUE	reported	igd	21.3541
12	2	157466673	0.209056	0.0488323	1.85973e-05	2640	ebi-a-GCST90006914	rs112742498	C	T	0.085776	|| id:ebi-a-GCST90006914	TRUE	reported	igd	18.3278
13	2	77834371	0.216272	0.049548	1.2718e-05	2640	ebi-a-GCST90006914	rs12472725	T	C	0.083853	|| id:ebi-a-GCST90006914	TRUE	reported	igd	19.0523
14	2	235980623	0.118221	0.0288293	4.1187e-05	2640	ebi-a-GCST90006914	rs13405615	G	A	0.390637	|| id:ebi-a-GCST90006914	TRUE	reported	igd	16.8159
15	2	24042805	-0.572525	0.124655	4.3718e-06	2640	ebi-a-GCST90006914	rs143477841	A	G	0.012119	|| id:ebi-a-GCST90006914	TRUE	reported	igd	21.0945
16	2	235423034	-0.525938	0.12888	4.48714e-05	2640	ebi-a-GCST90006914	rs538633206	A	G	0.011938	|| id:ebi-a-GCST90006914	TRUE	reported	igd	16.6532
17	2	186035204	0.228631	0.0544699	2.7001e-05	2640	ebi-a-GCST90006914	rs143853197	C	T	0.066732	|| id:ebi-a-GCST90006914	TRUE	reported	igd	17.618
18	3	187685623	0.234551	0.053607	1.21219e-05	2640	ebi-a-GCST90006914	rs115531346	A	T	0.07037	|| id:ebi-a-GCST90006914	TRUE	reported	igd	19.144
19	3	14254585	0.436921	0.104538	2.92072e-05	2640	ebi-a-GCST90006914	rs75051490	A	C	0.017101	|| id:ebi-a-GCST90006914	TRUE	reported	igd	17.4686
20	3	142898030	-0.136812	0.0333062	3.99632e-05	2640	ebi-a-GCST90006914	rs58901943	T	C	0.233593	|| id:ebi-a-GCST90006914	TRUE	reported	igd	16.8732
21	3	196689487	0.138819	0.0307806	6.48396e-06	2640	ebi-a-GCST90006914	rs62411807	C	T	0.306511	|| id:ebi-a-GCST90006914	TRUE	reported	igd	20.3397
22	3	3063009	0.219616	0.0537475	4.38753e-05	2640	ebi-a-GCST90006914	rs163545	C	G	0.926814	|| id:ebi-a-GCST90006914	TRUE	reported	igd	16.696
23	4	139488989	-0.12041	0.0288004	2.90429e-05	2640	ebi-a-GCST90006914	rs1037312	A	G	0.347716	|| id:ebi-a-GCST90006914	TRUE	reported	igd	17.4795
24	4	30099527	-0.386135	0.0909691	2.18902e-05	2640	ebi-a-GCST90006914	rs182143400	T	G	0.023143	|| id:ebi-a-GCST90006914	TRUE	reported	igd	18.0173
25	4	88537117	0.273926	0.0605252	6.01603e-06	2640	ebi-a-GCST90006914	rs199799532	T	C	0.084169	|| id:ebi-a-GCST90006914	TRUE	reported	igd	20.483
26	4	107884155	0.456981	0.109408	2.9559e-05	2640	ebi-a-GCST90006914	rs146044931	A	T	0.016406	|| id:ebi-a-GCST90006914	TRUE	reported	igd	17.4461
27	5	61147531	-0.601387	0.133062	6.19612e-06	2640	ebi-a-GCST90006914	rs188020475	G	A	0.010526	|| id:ebi-a-GCST90006914	TRUE	reported	igd	20.4268
28	5	165259003	0.266995	0.0609926	1.20047e-05	2640	ebi-a-GCST90006914	rs1031195	G	A	0.052857	|| id:ebi-a-GCST90006914	TRUE	reported	igd	19.1625
29	5	7613152	-0.127836	0.0299146	1.92548e-05	2640	ebi-a-GCST90006914	rs12520056	A	T	0.318002	|| id:ebi-a-GCST90006914	TRUE	reported	igd	18.2616
30	5	38395278	0.459895	0.109425	2.63609e-05	2640	ebi-a-GCST90006914	rs149083465	A	G	0.016594	|| id:ebi-a-GCST90006914	TRUE	reported	igd	17.6638
31	6	170584481	-0.353247	0.085092	3.30514e-05	2640	ebi-a-GCST90006914	rs7750948	C	G	0.972581	|| id:ebi-a-GCST90006914	TRUE	reported	igd	17.2337
32	6	32766026	0.195698	0.0364829	8.13523e-08	2640	ebi-a-GCST90006914	rs9276733	G	A	0.229896	|| id:ebi-a-GCST90006914	TRUE	reported	igd	28.7736
33	6	148684693	-0.305763	0.0718759	2.09947e-05	2640	ebi-a-GCST90006914	rs113639148	T	C	0.037953	|| id:ebi-a-GCST90006914	TRUE	reported	igd	18.0969
34	6	21978184	0.114295	0.0276317	3.52801e-05	2640	ebi-a-GCST90006914	rs9368386	A	T	0.448472	|| id:ebi-a-GCST90006914	TRUE	reported	igd	17.1096
35	6	69572139	-0.388805	0.0950678	4.31817e-05	2640	ebi-a-GCST90006914	rs117803153	C	T	0.020599	|| id:ebi-a-GCST90006914	TRUE	reported	igd	16.7262
36	6	32652278	0.181489	0.0293752	6.47978e-10	2640	ebi-a-GCST90006914	rs3104361	C	T	0.581879	|| id:ebi-a-GCST90006914	TRUE	reported	igd	38.1715
37	7	95124329	-0.2096	0.050411	3.21299e-05	2640	ebi-a-GCST90006914	rs78641443	A	G	0.080257	|| id:ebi-a-GCST90006914	TRUE	reported	igd	17.2875
38	7	19448849	0.212685	0.0514147	3.52395e-05	2640	ebi-a-GCST90006914	rs7341436	T	C	0.078896	|| id:ebi-a-GCST90006914	TRUE	reported	igd	17.1119
39	7	40108855	0.175912	0.0424323	3.38758e-05	2640	ebi-a-GCST90006914	rs11760551	T	C	0.124446	|| id:ebi-a-GCST90006914	TRUE	reported	igd	17.1869
40	7	63721420	-0.126186	0.0282505	7.94383e-06	2640	ebi-a-GCST90006914	rs17767341	G	A	0.391203	|| id:ebi-a-GCST90006914	TRUE	reported	igd	19.9512
41	7	81612960	0.211544	0.0502731	2.57751e-05	2640	ebi-a-GCST90006914	rs34029083	C	T	0.083039	|| id:ebi-a-GCST90006914	TRUE	reported	igd	17.7064
42	7	155821587	-0.190285	0.0467937	4.77309e-05	2640	ebi-a-GCST90006914	rs73174910	C	G	0.112435	|| id:ebi-a-GCST90006914	TRUE	reported	igd	16.5361
43	7	76082333	0.142391	0.0325553	1.22098e-05	2640	ebi-a-GCST90006914	rs34372445	A	G	0.376033	|| id:ebi-a-GCST90006914	TRUE	reported	igd	19.1303
44	8	61125930	0.178094	0.043751	4.68867e-05	2640	ebi-a-GCST90006914	rs72663298	A	G	0.108408	|| id:ebi-a-GCST90006914	TRUE	reported	igd	16.57
45	8	130836118	0.115411	0.0281765	4.20359e-05	2640	ebi-a-GCST90006914	rs10087056	A	C	0.410814	|| id:ebi-a-GCST90006914	TRUE	reported	igd	16.7772
46	8	41936404	-0.277296	0.0563277	8.52707e-07	2640	ebi-a-GCST90006914	rs60949128	A	C	0.064465	|| id:ebi-a-GCST90006914	TRUE	reported	igd	24.235
47	8	41127511	0.349111	0.0860161	4.93526e-05	2640	ebi-a-GCST90006914	rs72642720	C	A	0.027011	|| id:ebi-a-GCST90006914	TRUE	reported	igd	16.4728
48	8	101374808	0.417806	0.0913422	4.78344e-06	2640	ebi-a-GCST90006914	rs116944686	A	G	0.023319	|| id:ebi-a-GCST90006914	TRUE	reported	igd	20.9222
49	8	74323056	-0.130154	0.0316712	3.96442e-05	2640	ebi-a-GCST90006914	rs4487756	G	A	0.250684	|| id:ebi-a-GCST90006914	TRUE	reported	igd	16.8883
50	9	92974453	0.248233	0.0596577	3.1692e-05	2640	ebi-a-GCST90006914	rs138419813	A	C	0.056442	|| id:ebi-a-GCST90006914	TRUE	reported	igd	17.3135
51	10	102686073	-0.248891	0.055098	6.26484e-06	2640	ebi-a-GCST90006914	rs72842141	T	A	0.068993	|| id:ebi-a-GCST90006914	TRUE	reported	igd	20.4055
52	10	72397931	-0.184774	0.0453037	4.53148e-05	2640	ebi-a-GCST90006914	rs544754144	C	T	0.164975	|| id:ebi-a-GCST90006914	TRUE	reported	igd	16.6347
53	11	86967924	-0.280682	0.0638754	1.11178e-05	2640	ebi-a-GCST90006914	rs117447282	C	T	0.04622	|| id:ebi-a-GCST90006914	TRUE	reported	igd	19.3091
54	11	113153599	-0.515515	0.124856	3.64569e-05	2640	ebi-a-GCST90006914	rs145790064	A	G	0.012554	|| id:ebi-a-GCST90006914	TRUE	reported	igd	17.0476
55	11	7653848	0.388913	0.0900921	1.58281e-05	2640	ebi-a-GCST90006914	rs74432962	C	T	0.024754	|| id:ebi-a-GCST90006914	TRUE	reported	igd	18.6351
56	12	41088706	0.44996	0.106294	2.30436e-05	2640	ebi-a-GCST90006914	rs77368631	T	C	0.016906	|| id:ebi-a-GCST90006914	TRUE	reported	igd	17.9197
57	12	129072633	0.149165	0.0355114	2.6633e-05	2640	ebi-a-GCST90006914	rs34720587	C	A	0.183392	|| id:ebi-a-GCST90006914	TRUE	reported	igd	17.644
58	12	39440847	0.342633	0.0841872	4.70338e-05	2640	ebi-a-GCST90006914	rs148022862	T	C	0.027443	|| id:ebi-a-GCST90006914	TRUE	reported	igd	16.564
59	12	99171274	-0.120079	0.0279094	1.68904e-05	2640	ebi-a-GCST90006914	rs10777945	G	C	0.499209	|| id:ebi-a-GCST90006914	TRUE	reported	igd	18.5111
60	13	104299577	-0.185378	0.0423839	1.2211e-05	2640	ebi-a-GCST90006914	rs4284509	T	C	0.877203	|| id:ebi-a-GCST90006914	TRUE	reported	igd	19.13
61	14	65353011	0.229272	0.0498505	4.24141e-06	2640	ebi-a-GCST90006914	rs8019346	A	G	0.08492	|| id:ebi-a-GCST90006914	TRUE	reported	igd	21.1526
62	14	98812382	-0.269628	0.0650294	3.37956e-05	2640	ebi-a-GCST90006914	rs117041856	G	A	0.049194	|| id:ebi-a-GCST90006914	TRUE	reported	igd	17.1914
63	15	23735340	-0.133413	0.0318964	2.88058e-05	2640	ebi-a-GCST90006914	rs67741976	C	G	0.625597	|| id:ebi-a-GCST90006914	TRUE	reported	igd	17.495
64	15	31015482	-0.184541	0.0425761	1.46177e-05	2640	ebi-a-GCST90006914	rs62001235	T	C	0.121842	|| id:ebi-a-GCST90006914	TRUE	reported	igd	18.7869
65	15	82119914	-0.239402	0.0579085	3.56295e-05	2640	ebi-a-GCST90006914	rs79592067	T	G	0.062821	|| id:ebi-a-GCST90006914	TRUE	reported	igd	17.0911
66	15	100251015	0.121499	0.0296679	4.2159e-05	2640	ebi-a-GCST90006914	rs325403	G	C	0.631237	|| id:ebi-a-GCST90006914	TRUE	reported	igd	16.7715
67	15	28946449	0.366798	0.0822168	8.1446e-06	2640	ebi-a-GCST90006914	rs3925840	G	A	0.031518	|| id:ebi-a-GCST90006914	TRUE	reported	igd	19.9037
68	16	73921555	0.167208	0.0412081	4.95701e-05	2640	ebi-a-GCST90006914	rs11387051	A	T	0.864583	|| id:ebi-a-GCST90006914	TRUE	reported	igd	16.4645
69	16	5944312	-0.115945	0.0276735	2.79267e-05	2640	ebi-a-GCST90006914	rs2042419	C	G	0.538891	|| id:ebi-a-GCST90006914	TRUE	reported	igd	17.554
70	16	6868208	0.154629	0.0379684	4.64965e-05	2640	ebi-a-GCST90006914	rs57956816	C	G	0.162544	|| id:ebi-a-GCST90006914	TRUE	reported	igd	16.5858
71	16	26788240	0.144168	0.0352955	4.4154e-05	2640	ebi-a-GCST90006914	rs113728192	A	G	0.194033	|| id:ebi-a-GCST90006914	TRUE	reported	igd	16.684
72	16	25209708	0.296784	0.0683929	1.42876e-05	2640	ebi-a-GCST90006914	rs55781600	T	C	0.044306	|| id:ebi-a-GCST90006914	TRUE	reported	igd	18.8304
73	17	2680859	0.176461	0.0419101	2.54853e-05	2640	ebi-a-GCST90006914	rs79824121	A	G	0.126077	|| id:ebi-a-GCST90006914	TRUE	reported	igd	17.728
74	18	39518442	-0.39068	0.0941465	3.32912e-05	2640	ebi-a-GCST90006914	rs138201186	A	T	0.022917	|| id:ebi-a-GCST90006914	TRUE	reported	igd	17.22
75	18	3848826	0.171885	0.0392049	1.16372e-05	2640	ebi-a-GCST90006914	rs3915772	C	T	0.143249	|| id:ebi-a-GCST90006914	TRUE	reported	igd	19.2219
76	18	45377355	0.516324	0.124873	3.55288e-05	2640	ebi-a-GCST90006914	rs149480391	T	A	0.012693	|| id:ebi-a-GCST90006914	TRUE	reported	igd	17.0965
77	18	14387209	0.561167	0.13824	4.92074e-05	2640	ebi-a-GCST90006914	rs141277689	A	C	0.010501	|| id:ebi-a-GCST90006914	TRUE	reported	igd	16.4785
78	19	53193869	0.177403	0.0426104	3.13596e-05	2640	ebi-a-GCST90006914	rs113837172	A	G	0.12919	|| id:ebi-a-GCST90006914	TRUE	reported	igd	17.3337
79	19	17679042	-0.236407	0.0579461	4.50796e-05	2640	ebi-a-GCST90006914	rs62119897	A	G	0.058606	|| id:ebi-a-GCST90006914	TRUE	reported	igd	16.6446
80	19	9842560	0.474813	0.10635	8.02121e-06	2640	ebi-a-GCST90006914	rs145350770	T	C	0.01741	|| id:ebi-a-GCST90006914	TRUE	reported	igd	19.9329
81	19	46946386	-0.142078	0.0342125	3.2842e-05	2640	ebi-a-GCST90006914	rs34297904	G	T	0.207942	|| id:ebi-a-GCST90006914	TRUE	reported	igd	17.2458
82	20	59326926	0.376964	0.0761458	7.40048e-07	2640	ebi-a-GCST90006914	rs1892331	G	A	0.032321	|| id:ebi-a-GCST90006914	TRUE	reported	igd	24.508
83	20	39189838	-0.124118	0.0304353	4.54025e-05	2640	ebi-a-GCST90006914	rs6102038	T	C	0.304409	|| id:ebi-a-GCST90006914	TRUE	reported	igd	16.6308
84	21	44502524	-0.116385	0.0281366	3.52785e-05	2640	ebi-a-GCST90006914	rs234782	C	A	0.622905	|| id:ebi-a-GCST90006914	TRUE	reported	igd	17.11
85	21	18097281	0.197959	0.046171	1.80672e-05	2640	ebi-a-GCST90006914	rs35526923	T	C	0.900835	|| id:ebi-a-GCST90006914	TRUE	reported	igd	18.3828
86	22	50361168	0.394102	0.0941117	2.81923e-05	2640	ebi-a-GCST90006914	rs117560100	T	C	0.023024	|| id:ebi-a-GCST90006914	TRUE	reported	igd	17.536
