# Supplementary material for: Causal relationships of Helicobacter pylori and related gastrointestinal diseases on Type 2 diabetes: Univariable and Multivariable Mendelian randomization
Source: PLoS One. 2024 Apr 23;19(4):e0300835. doi: 10.1371/journal.pone.0300835 (PMC11037534; doi:10.1371/journal.pone.0300835)
Supplement: S1 File — SNPS for Mendelian randomization analysis after linkage imbalance and adjustment of p-values for all instrumental variables. (ZIP) [file pone.0300835.s001.zip › S1 File/UREA.xlsx]

## Sheet: Sheet 1
	chr.exposure	pos.exposure	beta.exposure	se.exposure	pval.exposure	samplesize.exposure	id.exposure	SNP	effect_allele.exposure	other_allele.exposure	eaf.exposure	exposure	mr_keep.exposure	pval_origin.exposure	data_source.exposure	F statistics
1	1	28524831	0.165597	0.0401023	3.63756e-05	2251	ebi-a-GCST90006915	rs12135105	C	T	0.159604	|| id:ebi-a-GCST90006915	TRUE	reported	igd	17.0516
2	1	6846479	0.1951	0.0458864	2.12051e-05	2251	ebi-a-GCST90006915	rs11122147	G	T	0.119699	|| id:ebi-a-GCST90006915	TRUE	reported	igd	18.0778
3	1	240102323	0.327774	0.0782651	2.81423e-05	2251	ebi-a-GCST90006915	rs34479498	G	C	0.037465	|| id:ebi-a-GCST90006915	TRUE	reported	igd	17.5393
4	1	115064304	0.163623	0.0388816	2.57365e-05	2251	ebi-a-GCST90006915	rs12128188	T	C	0.173548	|| id:ebi-a-GCST90006915	TRUE	reported	igd	17.7093
5	1	17078065	0.265728	0.0623215	2.00946e-05	2251	ebi-a-GCST90006915	rs200496333	G	T	0.711957	|| id:ebi-a-GCST90006915	TRUE	reported	igd	18.1802
6	1	147011822	-0.415889	0.0979645	2.18298e-05	2251	ebi-a-GCST90006915	rs79565532	C	G	0.022707	|| id:ebi-a-GCST90006915	TRUE	reported	igd	18.0226
7	1	57264464	0.294525	0.0717044	3.99991e-05	2251	ebi-a-GCST90006915	rs61765530	C	T	0.045641	|| id:ebi-a-GCST90006915	TRUE	reported	igd	16.8715
8	1	30460674	-0.132467	0.0299562	9.77867e-06	2251	ebi-a-GCST90006915	rs7527635	G	A	0.620328	|| id:ebi-a-GCST90006915	TRUE	reported	igd	19.5543
9	1	210051377	0.152197	0.0370519	3.99687e-05	2251	ebi-a-GCST90006915	rs12025057	A	G	0.199862	|| id:ebi-a-GCST90006915	TRUE	reported	igd	16.873
10	1	191508061	-0.283319	0.0684168	3.45669e-05	2251	ebi-a-GCST90006915	rs616280	T	C	0.949537	|| id:ebi-a-GCST90006915	TRUE	reported	igd	17.1485
11	1	246862572	-0.126892	0.030627	3.42586e-05	2251	ebi-a-GCST90006915	rs3007305	G	C	0.321461	|| id:ebi-a-GCST90006915	TRUE	reported	igd	17.1656
12	2	236086915	0.138152	0.0324709	2.09382e-05	2251	ebi-a-GCST90006915	rs4563173	A	G	0.285325	|| id:ebi-a-GCST90006915	TRUE	reported	igd	18.102
13	2	239367296	-0.14063	0.0345152	4.61275e-05	2251	ebi-a-GCST90006915	rs515342	A	G	0.750577	|| id:ebi-a-GCST90006915	TRUE	reported	igd	16.601
14	2	59878898	0.483959	0.110474	1.18274e-05	2251	ebi-a-GCST90006915	rs17595659	T	C	0.017922	|| id:ebi-a-GCST90006915	TRUE	reported	igd	19.191
15	2	101274914	0.131199	0.0308018	2.04927e-05	2251	ebi-a-GCST90006915	rs4851358	T	C	0.609901	|| id:ebi-a-GCST90006915	TRUE	reported	igd	18.143
16	2	3149987	-0.150625	0.0358018	2.58547e-05	2251	ebi-a-GCST90006915	rs6548165	C	T	0.777727	|| id:ebi-a-GCST90006915	TRUE	reported	igd	17.7005
17	2	42436261	0.22398	0.0520282	1.67009e-05	2251	ebi-a-GCST90006915	rs17029323	G	A	0.084846	|| id:ebi-a-GCST90006915	TRUE	reported	igd	18.5328
18	2	59795095	0.537207	0.128957	3.10263e-05	2251	ebi-a-GCST90006915	rs74478807	G	A	0.013434	|| id:ebi-a-GCST90006915	TRUE	reported	igd	17.3538
19	3	186565988	0.296773	0.0706166	2.63876e-05	2251	ebi-a-GCST90006915	rs570530529	G	A	0.048173	|| id:ebi-a-GCST90006915	TRUE	reported	igd	17.6618
20	3	81151970	0.136528	0.0325112	2.67602e-05	2251	ebi-a-GCST90006915	rs2639289	T	C	0.701683	|| id:ebi-a-GCST90006915	TRUE	reported	igd	17.6351
21	3	13084630	0.268893	0.0630244	1.98573e-05	2251	ebi-a-GCST90006915	rs6764646	T	C	0.059295	|| id:ebi-a-GCST90006915	TRUE	reported	igd	18.2029
22	3	171396183	0.148053	0.0357063	3.3773e-05	2251	ebi-a-GCST90006915	rs2422377	C	T	0.217075	|| id:ebi-a-GCST90006915	TRUE	reported	igd	17.1927
23	3	104160086	-0.259597	0.0636493	4.53158e-05	2251	ebi-a-GCST90006915	rs28805669	A	G	0.05861	|| id:ebi-a-GCST90006915	TRUE	reported	igd	16.6346
24	3	126808242	-0.184804	0.0443813	3.12723e-05	2251	ebi-a-GCST90006915	rs4679334	T	C	0.874319	|| id:ebi-a-GCST90006915	TRUE	reported	igd	17.3389
25	3	152849257	0.272084	0.0573847	2.12236e-06	2251	ebi-a-GCST90006915	rs9289888	T	C	0.066303	|| id:ebi-a-GCST90006915	TRUE	reported	igd	22.4809
26	4	63880087	-0.532915	0.122764	1.41853e-05	2251	ebi-a-GCST90006915	rs7697810	C	T	0.986155	|| id:ebi-a-GCST90006915	TRUE	reported	igd	18.844
27	4	4659633	-0.158009	0.0331663	1.89657e-06	2251	ebi-a-GCST90006915	rs4689912	C	T	0.267281	|| id:ebi-a-GCST90006915	TRUE	reported	igd	22.6971
28	4	154295973	0.427985	0.103983	3.85656e-05	2251	ebi-a-GCST90006915	rs62324666	A	G	0.020436	|| id:ebi-a-GCST90006915	TRUE	reported	igd	16.9407
29	4	32143028	-0.489924	0.110471	9.21383e-06	2251	ebi-a-GCST90006915	rs145625743	A	G	0.018004	|| id:ebi-a-GCST90006915	TRUE	reported	igd	19.668
30	4	125109478	-0.319901	0.0787043	4.81172e-05	2251	ebi-a-GCST90006915	rs114536248	G	A	0.036883	|| id:ebi-a-GCST90006915	TRUE	reported	igd	16.5209
31	4	40598566	-0.253859	0.059964	2.30059e-05	2251	ebi-a-GCST90006915	rs78724055	A	G	0.06367	|| id:ebi-a-GCST90006915	TRUE	reported	igd	17.9227
32	4	174722219	-0.232995	0.0564461	3.66345e-05	2251	ebi-a-GCST90006915	rs4356894	A	G	0.074517	|| id:ebi-a-GCST90006915	TRUE	reported	igd	17.0383
33	4	8820169	0.235691	0.0575159	4.17033e-05	2251	ebi-a-GCST90006915	rs147811692	T	C	0.465616	|| id:ebi-a-GCST90006915	TRUE	reported	igd	16.7923
34	5	164942097	0.369634	0.088092	2.71675e-05	2251	ebi-a-GCST90006915	rs11960897	T	C	0.028131	|| id:ebi-a-GCST90006915	TRUE	reported	igd	17.6064
35	5	137725469	0.162512	0.0376798	1.61076e-05	2251	ebi-a-GCST90006915	rs56336506	G	C	0.194299	|| id:ebi-a-GCST90006915	TRUE	reported	igd	18.6017
36	5	59415232	0.660799	0.147088	7.03769e-06	2251	ebi-a-GCST90006915	rs151106495	C	G	0.010265	|| id:ebi-a-GCST90006915	TRUE	reported	igd	20.1829
37	5	57243899	0.184495	0.0433956	2.12383e-05	2251	ebi-a-GCST90006915	rs6879399	C	T	0.868793	|| id:ebi-a-GCST90006915	TRUE	reported	igd	18.075
38	5	100283979	0.133434	0.0301167	9.39788e-06	2251	ebi-a-GCST90006915	rs6595602	A	C	0.580109	|| id:ebi-a-GCST90006915	TRUE	reported	igd	19.6299
39	6	82389907	0.155511	0.0353137	1.06419e-05	2251	ebi-a-GCST90006915	rs1856918	G	A	0.711386	|| id:ebi-a-GCST90006915	TRUE	reported	igd	19.3926
40	6	133694314	-0.16491	0.0395639	3.07022e-05	2251	ebi-a-GCST90006915	rs9385645	G	A	0.164833	|| id:ebi-a-GCST90006915	TRUE	reported	igd	17.3738
41	6	32613758	0.357716	0.0804616	8.75689e-06	2251	ebi-a-GCST90006915	rs9273219	A	G	0.053461	|| id:ebi-a-GCST90006915	TRUE	reported	igd	19.7651
42	6	23380648	0.340169	0.0613821	2.99316e-08	2251	ebi-a-GCST90006915	rs71569678	C	A	0.060345	|| id:ebi-a-GCST90006915	TRUE	reported	igd	30.7119
43	6	156939197	0.124891	0.0301523	3.44294e-05	2251	ebi-a-GCST90006915	rs2817439	A	G	0.560055	|| id:ebi-a-GCST90006915	TRUE	reported	igd	17.1562
44	6	150661846	0.31783	0.0781111	4.7227e-05	2251	ebi-a-GCST90006915	rs142635161	G	A	0.03774	|| id:ebi-a-GCST90006915	TRUE	reported	igd	16.5563
45	6	83039086	0.435132	0.103968	2.84833e-05	2251	ebi-a-GCST90006915	rs7762020	T	C	0.020417	|| id:ebi-a-GCST90006915	TRUE	reported	igd	17.5163
46	6	123009550	-0.136263	0.0320503	2.12305e-05	2251	ebi-a-GCST90006915	rs9398689	C	G	0.314705	|| id:ebi-a-GCST90006915	TRUE	reported	igd	18.0756
47	7	70142477	-0.550775	0.134663	4.3134e-05	2251	ebi-a-GCST90006915	rs148925962	A	G	0.012346	|| id:ebi-a-GCST90006915	TRUE	reported	igd	16.7283
48	7	144888368	0.284314	0.0639915	8.87156e-06	2251	ebi-a-GCST90006915	rs73170803	G	T	0.061674	|| id:ebi-a-GCST90006915	TRUE	reported	igd	19.7402
49	7	157421108	0.140559	0.0340521	3.66311e-05	2251	ebi-a-GCST90006915	rs1263542	C	T	0.263035	|| id:ebi-a-GCST90006915	TRUE	reported	igd	17.0384
50	8	106295445	-0.135532	0.0319407	2.20323e-05	2251	ebi-a-GCST90006915	rs6990633	G	C	0.30562	|| id:ebi-a-GCST90006915	TRUE	reported	igd	18.0051
51	8	68794331	0.374873	0.0802966	3.03242e-06	2251	ebi-a-GCST90006915	rs75477465	A	G	0.034029	|| id:ebi-a-GCST90006915	TRUE	reported	igd	21.7959
52	8	3721870	-0.166699	0.0367867	5.85639e-06	2251	ebi-a-GCST90006915	rs2975362	C	G	0.217876	|| id:ebi-a-GCST90006915	TRUE	reported	igd	20.5345
53	9	113279114	0.134898	0.0330042	4.36425e-05	2251	ebi-a-GCST90006915	rs4403484	G	A	0.725682	|| id:ebi-a-GCST90006915	TRUE	reported	igd	16.706
54	9	9523089	0.12757	0.0308225	3.49052e-05	2251	ebi-a-GCST90006915	rs844166	G	A	0.377747	|| id:ebi-a-GCST90006915	TRUE	reported	igd	17.1302
55	9	121539628	0.306606	0.0676325	5.80363e-06	2251	ebi-a-GCST90006915	rs17466586	T	C	0.049456	|| id:ebi-a-GCST90006915	TRUE	reported	igd	20.5518
56	9	91138241	0.231974	0.0548501	2.34477e-05	2251	ebi-a-GCST90006915	rs2354555	G	A	0.077519	|| id:ebi-a-GCST90006915	TRUE	reported	igd	17.8864
57	9	90673179	-0.134445	0.0317588	2.30266e-05	2251	ebi-a-GCST90006915	rs56380277	T	G	0.316705	|| id:ebi-a-GCST90006915	TRUE	reported	igd	17.921
58	10	3159244	0.18642	0.0433999	1.74377e-05	2251	ebi-a-GCST90006915	rs2306306	T	A	0.805637	|| id:ebi-a-GCST90006915	TRUE	reported	igd	18.4505
59	10	53255311	-0.481666	0.113335	2.13826e-05	2251	ebi-a-GCST90006915	rs10997796	T	C	0.017468	|| id:ebi-a-GCST90006915	TRUE	reported	igd	18.0619
60	11	34009671	0.162559	0.0375819	1.52216e-05	2251	ebi-a-GCST90006915	rs10768042	A	C	0.2	|| id:ebi-a-GCST90006915	TRUE	reported	igd	18.7096
61	11	13506866	0.587709	0.129945	6.1038e-06	2251	ebi-a-GCST90006915	rs138094865	A	G	0.013224	|| id:ebi-a-GCST90006915	TRUE	reported	igd	20.4553
62	11	126471989	-0.135673	0.0305841	9.16178e-06	2251	ebi-a-GCST90006915	rs471302	T	C	0.426673	|| id:ebi-a-GCST90006915	TRUE	reported	igd	19.6787
63	11	133992804	0.435063	0.104616	3.20088e-05	2251	ebi-a-GCST90006915	rs75269604	A	C	0.020644	|| id:ebi-a-GCST90006915	TRUE	reported	igd	17.2945
64	12	102981589	0.280056	0.0683032	4.12819e-05	2251	ebi-a-GCST90006915	rs201729685	A	T	0.052936	|| id:ebi-a-GCST90006915	TRUE	reported	igd	16.8115
65	12	4003258	-0.358847	0.0702596	3.26543e-07	2251	ebi-a-GCST90006915	rs61907106	A	G	0.048196	|| id:ebi-a-GCST90006915	TRUE	reported	igd	26.086
66	12	756600	0.334461	0.0771003	1.43787e-05	2251	ebi-a-GCST90006915	rs7974688	C	T	0.038776	|| id:ebi-a-GCST90006915	TRUE	reported	igd	18.8182
67	12	129244638	0.206073	0.0393175	1.59496e-07	2251	ebi-a-GCST90006915	rs12820262	A	G	0.177117	|| id:ebi-a-GCST90006915	TRUE	reported	igd	27.4707
68	12	27669716	-0.227002	0.0508083	7.90187e-06	2251	ebi-a-GCST90006915	rs186271	A	C	0.092838	|| id:ebi-a-GCST90006915	TRUE	reported	igd	19.9614
69	12	96868396	0.50127	0.122141	4.0605e-05	2251	ebi-a-GCST90006915	rs118062976	T	C	0.015034	|| id:ebi-a-GCST90006915	TRUE	reported	igd	16.843
70	13	59679783	0.129539	0.0301658	1.75291e-05	2251	ebi-a-GCST90006915	rs2321995	T	C	0.570223	|| id:ebi-a-GCST90006915	TRUE	reported	igd	18.4404
71	13	102629526	0.128501	0.0305769	2.63931e-05	2251	ebi-a-GCST90006915	rs61505981	G	T	0.413682	|| id:ebi-a-GCST90006915	TRUE	reported	igd	17.6614
72	13	110984833	-0.27019	0.0652605	3.47048e-05	2251	ebi-a-GCST90006915	rs7317004	G	A	0.055127	|| id:ebi-a-GCST90006915	TRUE	reported	igd	17.1411
73	13	106427601	-0.185473	0.0449482	3.68536e-05	2251	ebi-a-GCST90006915	rs16967272	C	A	0.116833	|| id:ebi-a-GCST90006915	TRUE	reported	igd	17.0269
74	14	23241559	-0.169354	0.0413216	4.15949e-05	2251	ebi-a-GCST90006915	rs55882154	G	A	0.352191	|| id:ebi-a-GCST90006915	TRUE	reported	igd	16.7972
75	14	96562090	0.332271	0.0795984	2.98848e-05	2251	ebi-a-GCST90006915	rs879948	C	T	0.036245	|| id:ebi-a-GCST90006915	TRUE	reported	igd	17.4251
76	14	80136052	0.191768	0.0407276	2.49482e-06	2251	ebi-a-GCST90006915	rs60386004	T	A	0.158161	|| id:ebi-a-GCST90006915	TRUE	reported	igd	22.1705
77	15	56481744	0.579555	0.141069	3.98557e-05	2251	ebi-a-GCST90006915	rs74823380	A	G	0.010755	|| id:ebi-a-GCST90006915	TRUE	reported	igd	16.8782
78	16	17608409	0.157894	0.0375883	2.66183e-05	2251	ebi-a-GCST90006915	rs62032876	A	G	0.192308	|| id:ebi-a-GCST90006915	TRUE	reported	igd	17.6452
79	16	70971142	-0.207824	0.0506915	4.13542e-05	2251	ebi-a-GCST90006915	rs71403809	C	T	0.123041	|| id:ebi-a-GCST90006915	TRUE	reported	igd	16.8082
80	17	76370080	0.434126	0.0926047	2.75962e-06	2251	ebi-a-GCST90006915	rs143570118	T	C	0.029208	|| id:ebi-a-GCST90006915	TRUE	reported	igd	21.9769
81	17	5892651	0.265767	0.0596391	8.34065e-06	2251	ebi-a-GCST90006915	rs7225604	C	T	0.067334	|| id:ebi-a-GCST90006915	TRUE	reported	igd	19.8582
82	17	64280153	-0.131516	0.0301097	1.25447e-05	2251	ebi-a-GCST90006915	rs56152251	A	G	0.420799	|| id:ebi-a-GCST90006915	TRUE	reported	igd	19.0785
83	18	58965273	0.495577	0.122165	4.97886e-05	2251	ebi-a-GCST90006915	rs73459184	A	G	0.015138	|| id:ebi-a-GCST90006915	TRUE	reported	igd	16.4562
84	18	3705140	-0.321003	0.0711043	6.34541e-06	2251	ebi-a-GCST90006915	rs342489	G	A	0.954214	|| id:ebi-a-GCST90006915	TRUE	reported	igd	20.381
85	19	8188056	0.402018	0.0828335	1.21409e-06	2251	ebi-a-GCST90006915	rs117994655	A	G	0.032509	|| id:ebi-a-GCST90006915	TRUE	reported	igd	23.5548
86	20	46162729	0.538012	0.127773	2.54595e-05	2251	ebi-a-GCST90006915	rs118014102	A	G	0.013158	|| id:ebi-a-GCST90006915	TRUE	reported	igd	17.7299
87	21	30784710	-0.234694	0.0530268	9.60174e-06	2251	ebi-a-GCST90006915	rs111488068	A	G	0.083711	|| id:ebi-a-GCST90006915	TRUE	reported	igd	19.589
88	22	26543287	-0.142202	0.0306515	3.49551e-06	2251	ebi-a-GCST90006915	rs134748	T	G	0.653005	|| id:ebi-a-GCST90006915	TRUE	reported	igd	21.5233
