# Supplementary material for: Causal relationships of Helicobacter pylori and related gastrointestinal diseases on Type 2 diabetes: Univariable and Multivariable Mendelian randomization
Source: PLoS One. 2024 Apr 23;19(4):e0300835. doi: 10.1371/journal.pone.0300835 (PMC11037534; doi:10.1371/journal.pone.0300835)
Supplement: S1 File — SNPS for Mendelian randomization analysis after linkage imbalance and adjustment of p-values for all instrumental variables. (ZIP) [file pone.0300835.s001.zip › S1 File/vacA.xlsx]

## Sheet: Sheet 1
	chr.exposure	pos.exposure	beta.exposure	se.exposure	pval.exposure	samplesize.exposure	id.exposure	SNP	effect_allele.exposure	other_allele.exposure	eaf.exposure	exposure	mr_keep.exposure	pval_origin.exposure	data_source.exposure	F statistics
1	1	121448664	-0.623571	0.13834	6.55904e-06	1571	ebi-a-GCST90006916	rs4002402	A	C	0.977193	|| id:ebi-a-GCST90006916	TRUE	reported	igd	20.3178
2	1	155268425	-0.185009	0.0450424	4.00083e-05	1571	ebi-a-GCST90006916	rs12741350	T	C	0.22561	|| id:ebi-a-GCST90006916	TRUE	reported	igd	16.8711
3	1	217309978	0.373402	0.075648	7.97223e-07	1571	ebi-a-GCST90006916	rs113063793	T	A	0.056242	|| id:ebi-a-GCST90006916	TRUE	reported	igd	24.3645
4	1	3531595	-0.207449	0.0498889	3.2073e-05	1571	ebi-a-GCST90006916	rs4648398	T	C	0.849835	|| id:ebi-a-GCST90006916	TRUE	reported	igd	17.2908
5	1	9453174	0.752792	0.164377	4.65715e-06	1571	ebi-a-GCST90006916	rs72645538	G	A	0.011992	|| id:ebi-a-GCST90006916	TRUE	reported	igd	20.9734
6	1	24463563	0.187672	0.0436066	1.67923e-05	1571	ebi-a-GCST90006916	rs4486393	T	C	0.228463	|| id:ebi-a-GCST90006916	TRUE	reported	igd	18.5223
7	1	181574954	0.365036	0.0876871	3.14181e-05	1571	ebi-a-GCST90006916	rs77713607	T	C	0.042895	|| id:ebi-a-GCST90006916	TRUE	reported	igd	17.3301
8	1	195155293	-0.207716	0.0500003	3.26295e-05	1571	ebi-a-GCST90006916	rs656518	G	A	0.852369	|| id:ebi-a-GCST90006916	TRUE	reported	igd	17.2582
9	1	62277989	-0.145701	0.035561	4.18167e-05	1571	ebi-a-GCST90006916	rs7529082	T	G	0.441022	|| id:ebi-a-GCST90006916	TRUE	reported	igd	16.7872
10	1	202023265	0.247952	0.0569605	1.34255e-05	1571	ebi-a-GCST90006916	rs4950819	A	C	0.108117	|| id:ebi-a-GCST90006916	TRUE	reported	igd	18.9491
11	1	147107931	-0.261018	0.0599759	1.34875e-05	1571	ebi-a-GCST90006916	rs6677434	C	A	0.89726	|| id:ebi-a-GCST90006916	TRUE	reported	igd	18.9403
12	1	98385673	-0.240497	0.0563217	1.95425e-05	1571	ebi-a-GCST90006916	rs61787827	A	T	0.10974	|| id:ebi-a-GCST90006916	TRUE	reported	igd	18.2334
13	1	83069054	-0.48903	0.117751	3.2802e-05	1571	ebi-a-GCST90006916	rs6604922	G	T	0.976638	|| id:ebi-a-GCST90006916	TRUE	reported	igd	17.2481
14	1	55988450	0.559511	0.129455	1.5459e-05	1571	ebi-a-GCST90006916	rs145425508	A	C	0.019206	|| id:ebi-a-GCST90006916	TRUE	reported	igd	18.6801
15	2	79859377	0.201552	0.0475536	2.25092e-05	1571	ebi-a-GCST90006916	rs4852502	C	T	0.16471	|| id:ebi-a-GCST90006916	TRUE	reported	igd	17.9642
16	2	5592413	-0.163695	0.0390995	2.83133e-05	1571	ebi-a-GCST90006916	rs7591122	A	G	0.283811	|| id:ebi-a-GCST90006916	TRUE	reported	igd	17.5278
17	2	141439812	-0.215746	0.0493696	1.24231e-05	1571	ebi-a-GCST90006916	rs16844483	G	A	0.840939	|| id:ebi-a-GCST90006916	TRUE	reported	igd	19.0971
18	2	62429195	-0.450849	0.10871	3.36473e-05	1571	ebi-a-GCST90006916	rs77884597	T	C	0.026931	|| id:ebi-a-GCST90006916	TRUE	reported	igd	17.1998
19	3	61392992	-0.172759	0.0384305	6.94496e-06	1571	ebi-a-GCST90006916	rs7629580	T	C	0.347934	|| id:ebi-a-GCST90006916	TRUE	reported	igd	20.2083
20	3	36662166	0.317157	0.0732643	1.4983e-05	1571	ebi-a-GCST90006916	rs77722382	C	A	0.0625	|| id:ebi-a-GCST90006916	TRUE	reported	igd	18.7398
21	3	158388394	-0.160307	0.0372559	1.68597e-05	1571	ebi-a-GCST90006916	rs6785658	G	T	0.364049	|| id:ebi-a-GCST90006916	TRUE	reported	igd	18.5146
22	3	189254670	0.668178	0.164347	4.78983e-05	1571	ebi-a-GCST90006916	rs114067206	G	A	0.011032	|| id:ebi-a-GCST90006916	TRUE	reported	igd	16.5295
23	3	108980644	0.186048	0.0430386	1.5406e-05	1571	ebi-a-GCST90006916	rs4855710	A	G	0.229326	|| id:ebi-a-GCST90006916	TRUE	reported	igd	18.6867
24	3	94372336	0.413478	0.0845187	9.97401e-07	1571	ebi-a-GCST90006916	rs113845906	A	G	0.045066	|| id:ebi-a-GCST90006916	TRUE	reported	igd	23.9331
25	3	169390754	0.276193	0.0649065	2.08819e-05	1571	ebi-a-GCST90006916	rs56177968	G	A	0.082134	|| id:ebi-a-GCST90006916	TRUE	reported	igd	18.1071
26	3	57977613	0.682135	0.162323	2.64186e-05	1571	ebi-a-GCST90006916	rs142146699	T	C	0.012052	|| id:ebi-a-GCST90006916	TRUE	reported	igd	17.6596
27	4	129485146	-0.501104	0.12289	4.54904e-05	1571	ebi-a-GCST90006916	rs35809839	G	C	0.022418	|| id:ebi-a-GCST90006916	TRUE	reported	igd	16.6273
28	4	96662631	0.515275	0.124405	3.44405e-05	1571	ebi-a-GCST90006916	rs79369626	G	C	0.020209	|| id:ebi-a-GCST90006916	TRUE	reported	igd	17.1555
29	4	55734029	0.509453	0.123325	3.61227e-05	1571	ebi-a-GCST90006916	rs148996558	C	T	0.019844	|| id:ebi-a-GCST90006916	TRUE	reported	igd	17.065
30	4	157587893	-0.230246	0.0508353	5.91943e-06	1571	ebi-a-GCST90006916	rs78204175	G	C	0.140789	|| id:ebi-a-GCST90006916	TRUE	reported	igd	20.5141
31	4	41011406	0.395059	0.0883177	7.70726e-06	1571	ebi-a-GCST90006916	rs80049396	G	T	0.042782	|| id:ebi-a-GCST90006916	TRUE	reported	igd	20.0091
32	4	19040711	0.646773	0.150874	1.81226e-05	1571	ebi-a-GCST90006916	rs138059800	C	A	0.01422	|| id:ebi-a-GCST90006916	TRUE	reported	igd	18.377
33	4	118222093	0.392928	0.0894199	1.11186e-05	1571	ebi-a-GCST90006916	rs4440298	C	A	0.040558	|| id:ebi-a-GCST90006916	TRUE	reported	igd	19.3089
34	5	124624902	-0.266111	0.0511414	1.95637e-07	1571	ebi-a-GCST90006916	rs1530121	C	T	0.86313	|| id:ebi-a-GCST90006916	TRUE	reported	igd	27.0757
35	5	147545681	0.501797	0.12367	4.95895e-05	1571	ebi-a-GCST90006916	rs7710833	T	C	0.021118	|| id:ebi-a-GCST90006916	TRUE	reported	igd	16.4637
36	5	126039038	0.58024	0.141551	4.14648e-05	1571	ebi-a-GCST90006916	rs115334490	T	C	0.015857	|| id:ebi-a-GCST90006916	TRUE	reported	igd	16.8031
37	5	152675307	0.719879	0.174285	3.62026e-05	1571	ebi-a-GCST90006916	rs188311889	T	G	0.01041	|| id:ebi-a-GCST90006916	TRUE	reported	igd	17.0608
38	5	178270857	0.330357	0.0747735	9.9568e-06	1571	ebi-a-GCST90006916	rs73330587	C	A	0.058766	|| id:ebi-a-GCST90006916	TRUE	reported	igd	19.5196
39	6	34982058	-0.157417	0.038782	4.92777e-05	1571	ebi-a-GCST90006916	rs2820237	A	G	0.687786	|| id:ebi-a-GCST90006916	TRUE	reported	igd	16.4757
40	6	167721981	0.527417	0.121859	1.50411e-05	1571	ebi-a-GCST90006916	rs140680047	G	C	0.0222	|| id:ebi-a-GCST90006916	TRUE	reported	igd	18.7324
41	6	128369930	-0.416364	0.100142	3.21403e-05	1571	ebi-a-GCST90006916	rs80034400	A	G	0.031473	|| id:ebi-a-GCST90006916	TRUE	reported	igd	17.2868
42	6	19198248	0.303213	0.0718303	2.42957e-05	1571	ebi-a-GCST90006916	rs62405306	A	G	0.064706	|| id:ebi-a-GCST90006916	TRUE	reported	igd	17.8189
43	6	32434141	0.887411	0.173802	3.29276e-07	1571	ebi-a-GCST90006916	rs372744619	G	A	0.010519	|| id:ebi-a-GCST90006916	TRUE	reported	igd	26.0699
44	6	49914077	0.461389	0.111378	3.43439e-05	1571	ebi-a-GCST90006916	rs79042932	A	T	0.026419	|| id:ebi-a-GCST90006916	TRUE	reported	igd	17.1607
45	6	6728721	0.286811	0.0697712	3.94412e-05	1571	ebi-a-GCST90006916	rs9502490	G	C	0.069821	|| id:ebi-a-GCST90006916	TRUE	reported	igd	16.8982
46	7	32049959	0.264227	0.0538191	9.12935e-07	1571	ebi-a-GCST90006916	rs77497849	G	A	0.119223	|| id:ebi-a-GCST90006916	TRUE	reported	igd	24.1036
47	7	2981123	-0.488144	0.106857	4.91972e-06	1571	ebi-a-GCST90006916	rs10246445	C	A	0.028197	|| id:ebi-a-GCST90006916	TRUE	reported	igd	20.8684
48	7	98150783	0.760968	0.171539	9.15967e-06	1571	ebi-a-GCST90006916	rs77523813	A	G	0.010749	|| id:ebi-a-GCST90006916	TRUE	reported	igd	19.6792
49	7	147981012	-0.531644	0.122676	1.46609e-05	1571	ebi-a-GCST90006916	rs78093069	G	A	0.021415	|| id:ebi-a-GCST90006916	TRUE	reported	igd	18.7812
50	8	78149628	0.557523	0.131153	2.12892e-05	1571	ebi-a-GCST90006916	rs560743129	C	T	0.023312	|| id:ebi-a-GCST90006916	TRUE	reported	igd	18.0705
51	8	107485774	0.172847	0.0425475	4.85624e-05	1571	ebi-a-GCST90006916	rs2444312	A	G	0.221279	|| id:ebi-a-GCST90006916	TRUE	reported	igd	16.5035
52	8	91486683	0.336933	0.0805609	2.88523e-05	1571	ebi-a-GCST90006916	rs17712881	G	T	0.049968	|| id:ebi-a-GCST90006916	TRUE	reported	igd	17.492
53	8	133385020	0.158303	0.0385489	4.01606e-05	1571	ebi-a-GCST90006916	rs2673611	A	C	0.425565	|| id:ebi-a-GCST90006916	TRUE	reported	igd	16.8638
54	8	28454347	0.436194	0.100901	1.53925e-05	1571	ebi-a-GCST90006916	rs6983363	C	T	0.030175	|| id:ebi-a-GCST90006916	TRUE	reported	igd	18.6882
55	8	4537260	0.298418	0.0698749	1.94818e-05	1571	ebi-a-GCST90006916	rs7004127	A	G	0.070261	|| id:ebi-a-GCST90006916	TRUE	reported	igd	18.2393
56	9	9566043	0.329004	0.0808355	4.70046e-05	1571	ebi-a-GCST90006916	rs117261969	T	A	0.05306	|| id:ebi-a-GCST90006916	TRUE	reported	igd	16.5653
57	9	114866636	0.619475	0.147581	2.69848e-05	1571	ebi-a-GCST90006916	rs189013287	T	A	0.014629	|| id:ebi-a-GCST90006916	TRUE	reported	igd	17.6192
58	9	110365310	0.18107	0.0380994	2.00845e-06	1571	ebi-a-GCST90006916	rs7019543	T	G	0.320078	|| id:ebi-a-GCST90006916	TRUE	reported	igd	22.5869
59	9	903167	0.268052	0.0658313	4.66498e-05	1571	ebi-a-GCST90006916	rs77441406	G	C	0.077104	|| id:ebi-a-GCST90006916	TRUE	reported	igd	16.5796
60	9	15468121	0.375762	0.0906922	3.42389e-05	1571	ebi-a-GCST90006916	rs2665509	A	T	0.039042	|| id:ebi-a-GCST90006916	TRUE	reported	igd	17.1667
61	9	125844582	0.179425	0.0411702	1.31178e-05	1571	ebi-a-GCST90006916	rs2791437	A	G	0.229954	|| id:ebi-a-GCST90006916	TRUE	reported	igd	18.9933
62	10	129150690	0.68347	0.147207	3.43534e-06	1571	ebi-a-GCST90006916	rs59104649	T	A	0.014016	|| id:ebi-a-GCST90006916	TRUE	reported	igd	21.5567
63	10	30698861	0.660455	0.162401	4.76618e-05	1571	ebi-a-GCST90006916	rs117445065	T	C	0.012171	|| id:ebi-a-GCST90006916	TRUE	reported	igd	16.539
64	10	50298929	0.648705	0.150864	1.70844e-05	1571	ebi-a-GCST90006916	rs187354547	T	C	0.014191	|| id:ebi-a-GCST90006916	TRUE	reported	igd	18.4894
65	10	90083333	0.640222	0.138755	3.94903e-06	1571	ebi-a-GCST90006916	rs117077218	T	C	0.016656	|| id:ebi-a-GCST90006916	TRUE	reported	igd	21.2894
66	11	39769901	-0.223479	0.0539085	3.39031e-05	1571	ebi-a-GCST90006916	rs74893395	A	G	0.403646	|| id:ebi-a-GCST90006916	TRUE	reported	igd	17.1854
67	11	82597704	0.145744	0.0350258	3.16789e-05	1571	ebi-a-GCST90006916	rs10792660	C	G	0.492825	|| id:ebi-a-GCST90006916	TRUE	reported	igd	17.3143
68	11	128620761	-0.176774	0.0395848	7.98087e-06	1571	ebi-a-GCST90006916	rs603962	T	A	0.270085	|| id:ebi-a-GCST90006916	TRUE	reported	igd	19.9425
69	12	94515804	-0.152435	0.0364972	2.95883e-05	1571	ebi-a-GCST90006916	rs4761578	G	A	0.404037	|| id:ebi-a-GCST90006916	TRUE	reported	igd	17.4442
70	12	28904914	0.63085	0.137457	4.44427e-06	1571	ebi-a-GCST90006916	rs148556020	A	T	0.016883	|| id:ebi-a-GCST90006916	TRUE	reported	igd	21.0629
71	12	20062085	0.428278	0.0905091	2.22454e-06	1571	ebi-a-GCST90006916	rs11044935	T	A	0.039367	|| id:ebi-a-GCST90006916	TRUE	reported	igd	22.3907
72	12	40805948	-0.202757	0.0489167	3.39907e-05	1571	ebi-a-GCST90006916	rs10878538	C	G	0.149308	|| id:ebi-a-GCST90006916	TRUE	reported	igd	17.1806
73	12	106522202	0.28623	0.069252	3.57816e-05	1571	ebi-a-GCST90006916	rs1863861	C	T	0.072971	|| id:ebi-a-GCST90006916	TRUE	reported	igd	17.0831
74	13	65228682	-0.449417	0.108259	3.30567e-05	1571	ebi-a-GCST90006916	rs117625948	A	G	0.027904	|| id:ebi-a-GCST90006916	TRUE	reported	igd	17.2334
75	13	72040212	-0.251382	0.0608174	3.57462e-05	1571	ebi-a-GCST90006916	rs17088289	G	A	0.09275	|| id:ebi-a-GCST90006916	TRUE	reported	igd	17.0849
76	13	110054060	0.591877	0.133853	9.78678e-06	1571	ebi-a-GCST90006916	rs79896136	T	C	0.017846	|| id:ebi-a-GCST90006916	TRUE	reported	igd	19.5527
77	13	28270611	-0.149669	0.0351336	2.04437e-05	1571	ebi-a-GCST90006916	rs9319387	T	C	0.491142	|| id:ebi-a-GCST90006916	TRUE	reported	igd	18.1476
78	14	101483388	0.393854	0.0891001	9.85394e-06	1571	ebi-a-GCST90006916	rs11844235	C	T	0.040883	|| id:ebi-a-GCST90006916	TRUE	reported	igd	19.5395
79	15	27474352	-0.412514	0.0931645	9.51985e-06	1571	ebi-a-GCST90006916	rs113444413	C	A	0.040013	|| id:ebi-a-GCST90006916	TRUE	reported	igd	19.6054
80	16	56688889	0.23278	0.0550381	2.34272e-05	1571	ebi-a-GCST90006916	rs12597886	G	A	0.114685	|| id:ebi-a-GCST90006916	TRUE	reported	igd	17.8881
81	16	1332341	0.236088	0.0500401	2.38199e-06	1571	ebi-a-GCST90006916	rs73500239	C	G	0.144805	|| id:ebi-a-GCST90006916	TRUE	reported	igd	22.2593
82	16	57689385	0.15141	0.0350979	1.6038e-05	1571	ebi-a-GCST90006916	rs1801257	G	C	0.471123	|| id:ebi-a-GCST90006916	TRUE	reported	igd	18.61
83	16	27231066	0.380428	0.0893726	2.07506e-05	1571	ebi-a-GCST90006916	rs56100443	C	A	0.042667	|| id:ebi-a-GCST90006916	TRUE	reported	igd	18.1191
84	17	68197045	-0.302477	0.0718152	2.5325e-05	1571	ebi-a-GCST90006916	rs236580	T	C	0.061575	|| id:ebi-a-GCST90006916	TRUE	reported	igd	17.7399
85	17	64644939	0.706829	0.16226	1.32367e-05	1571	ebi-a-GCST90006916	rs145523904	G	A	0.012084	|| id:ebi-a-GCST90006916	TRUE	reported	igd	18.976
86	18	7889710	-0.233795	0.0550408	2.16003e-05	1571	ebi-a-GCST90006916	rs72636711	T	C	0.116287	|| id:ebi-a-GCST90006916	TRUE	reported	igd	18.0427
87	19	29289347	-0.191329	0.0459023	3.07051e-05	1571	ebi-a-GCST90006916	rs28628131	C	A	0.62422	|| id:ebi-a-GCST90006916	TRUE	reported	igd	17.3737
88	19	3142495	0.157693	0.0368227	1.84799e-05	1571	ebi-a-GCST90006916	rs8104565	G	A	0.32414	|| id:ebi-a-GCST90006916	TRUE	reported	igd	18.3398
89	19	18206681	-0.179528	0.0415875	1.58252e-05	1571	ebi-a-GCST90006916	rs426132	C	T	0.256489	|| id:ebi-a-GCST90006916	TRUE	reported	igd	18.6354
90	20	45921097	0.170162	0.0406071	2.78388e-05	1571	ebi-a-GCST90006916	rs8119662	G	A	0.260912	|| id:ebi-a-GCST90006916	TRUE	reported	igd	17.5599
91	21	24034358	-0.21306	0.0515737	3.60919e-05	1571	ebi-a-GCST90006916	rs28702038	G	T	0.132714	|| id:ebi-a-GCST90006916	TRUE	reported	igd	17.0666
92	22	20034187	0.507461	0.10223	6.90876e-07	1571	ebi-a-GCST90006916	rs9606224	T	C	0.029841	|| id:ebi-a-GCST90006916	TRUE	reported	igd	24.6404
93	22	48595971	-0.173609	0.0367088	2.25237e-06	1571	ebi-a-GCST90006916	rs133537	C	T	0.615079	|| id:ebi-a-GCST90006916	TRUE	reported	igd	22.3668
